# Supplementary material for: Analysis of transcriptomic features reveals molecular endotypes of SLE with clinical implications
Source: Genome Med. 2023 Oct 16;15:84. doi: 10.1186/s13073-023-01237-9 (PMC10578040; doi:10.1186/s13073-023-01237-9)
Supplement: Supplementary file 1 — Additional file 1: This additional file consists of the following supplementary tables referenced throughout the manuscript: Table S1. Summary of transcriptional whole blood lupus datasets. Table S2. Comparison of clustering algorithms in GSE88884 ILL-1 & ILL-2. Table S3. GSVA enrichment scores and endotype membership of SLE patients. Table S4. Binary classifier performance metrics for eight lupus endotypes. Table S5. Contingency tables for severe flare calculation in placebo patients from GSE88884 ILL-1 & ILL-2. Table S6. Characteristics of clinically responsive endotypes to tabalumab in GSE88884 ILL-2. Table S7. Contingency tables for severe flare calculation in placebo patients from GSE88884 ILL-2. [file 13073_2023_1237_MOESM1_ESM.xlsx]

## Sheet: Table S1
Table S1. Summary of transcriptional whole blood lupus datasets
Dataset	Accession Number	Technology	Platform	Source	Location (collected samples)	Tissue	SLE Classification Criteria	Clinical Metadata	Clinical Trial	No. Lupus Samples Analyzed	Determination of Optimal Number of Features: Feature Selection Cohort 1 (Figure S1)	Determination of Optimal Number of Features: Feature Selection Cohort 2 (Figure S1)	Determination of Optimal Number of Endotypes (Figure 1)	Machine Learning Classification (Figures 2 and 3)	Centroid-based ML Classification (Figure S5-7)	Unsupervised ML Classification (Figure S8)
1	GSE88884 (ILL-1)	Microarray	Affymetrix Human Transcriptome Array 2.0	Eli Lilly & Co.	international	whole blood	ACR	extensive	NCT01196091	813 baseline active female SLE	Yes - 813 baseline active female and 12 controls were used	Yes - 813 baseline active female were used	Yes	Train/Validate	Train/Validate	Train/Validate
2	GSE88884 (ILL-2)	Microarray	Affymetrix Human Transcriptome Array 2.0	Eli Lilly & Co.	international	whole blood	ACR	extensive	NCT01205438	807 baseline active female SLE	Yes - 807 baseline active female and 7 controls were used	Yes - 807 baseline active female were used	Yes	Train/Validate	Train/Validate	Train/Validate
3	GSE45291	Microarray	Affymetrix HT HG-U133+ PM Array Plate	Johns Hopkins Lupus Center	Baltimore, MD, USA	whole blood	ACR or SLICC	extensive	None	266 SLE	Yes - 266 SLE samples and 20 controls were used	Yes - 32 active SLE samples and 234 inactive SLE samples were used	Yes	Train/Validate	Train/Validate	Train/Validate
4	GSE65391	Microarray	Illumina Human HT-12 V4.0	Baylor Institute for Immunology Research	Dallas, TX, USA	whole blood	Not specified	extensive	None	137 baseline pediatric SLE	No	No	Yes	Train/Validate	Train/Validate	Train/Validate
5	GSE116006	RNA-seq	Illumina HiSeq 2000	Wellcome Sanger Institute	international	whole blood	ACR	age, gender, IFN status, drug exposure	NCT01405196	160 SLE	No	No	Yes	Train/Validate	Train/Validate	Train/Validate
6	GSE22098	Microarray	Illumina HumanHT-12 V3.0	Baylor Institute for Immunology Research	Dallas, TX, USA	whole blood	Not specified	age, gender, ancestry	None	28 adult SLE	No	No	No	Test	Test	Test
7	GSE29536	Microarray	Illumina HumanHT-12 V3.0 and V4.0	Baylor Institute for Immunology Research	Mt Sinai Medical Center, New York, USA	whole blood	Not specified	none	None	27 SLE	No	No	No	Test	Test	Test
8	GSE39088	Microarray	Affymetrix Human Genome U133 Plus 2.0	Université catholique de Louvain	multicenter, Europe	whole blood	ACR	age, gender, ancestry	None	21 SLE	Yes - 21 SLE samples and 34 controls were used	Yes - 11 active SLE samples and 10 inactive SLE samples were used	No	Test	Test	Test
9	GSE49454	Microarray	Illumina Human HT-12 V4.0	Baylor Institute for Immunology Research	international	whole blood	ACR	extensive	NCT00920114	49 SLE	No	No	No	Test	Test	Test
10	GSE61635	Microarray	Affymetrix Human Genome U133 Plus 2.0	Eli Lilly & Co.	unknown	whole blood	Not specified	none	None	64 SLE	No	No	No	Test	Test	Test
11	GSE72509	RNA-seq	Illumina HiSeq 2500	Genentech	UCSF Medical Center, San Francisco, CA, USA	whole blood	Not specified	gender, ancestry, Anti-Ro60 status, interferon signature metric (ISM) status	None	99 SLE	No	No	No	Test	Test	Test
12	GSE72747	Microarray	Affymetrix Human Genome U133 Plus 2.0	Université catholique de Louvain	Belgium, Bulgaria, Croatia, France, Germany, Switzerland	whole blood	ACR	age, gender, SLEDAI, GFR, dsDNA titer	NCT01058343	10 baseline SLE	No	No	No	Test	Test	Test
13	GSE110174	Microarray	Affymetrix HT HG-U133+ PM Array Plate	Bristol-Myers Squibb	international	whole blood	Not specified	neutrophils (absolute), steroid use	NCT00119678	144 SLE	No	No	No	Test	Test	Test
14	GSE112087	RNA-seq	Illumina HiSeq 2500	CSL Limited, Bio21 Institute	UCSF; Melbourne, Australia; Yale-New Haven, CT, USA; Banaras Hindu University, India	whole blood	ACR	age, gender, ancestry	None	29 female SLE	No	No	No	Test	Test	Test
15	GSE138458	Microarray	Illumina Human HT-12 V4.0	Oklahoma Medical Research Foundation	Oklahoma City, OK, USA	whole blood	ACR	high/low SLEDAI	None	307 SLE	No	No	No	Test	Test	Test
16	GSE185047	Microarray	Affymetrix Human Genome U133 Plus 2.0	Université catholique de Louvain	international	whole blood	ACR	none	NCT02665364	177 baseline SLE	No	No	No	Test	Test	Test
17	SRX10438277 (PRJNA717024)1	RNA-seq	Illumina HiSeq 2000	Temple University	Temple University Hospital, Philadelphia, PA, USA	whole blood	Not specified	extensive	None	28 SLE	No	No	No	Test	Test	Test
	1Stearrett N, Dawson T, Rahnavard A, Bachali P, Bendall ML, Zeng C, et al. Expression of Human Endogenous Retroviruses in Systemic Lupus Erythematosus: Multiomic Integration With Gene Expression. Front Immunol. 2021 Apr 27;12:1485.

## Sheet: Table S2
Table S2. Comparison of Clustering Algorithms in GSE88884 ILL-1 & 2
Rand index	K-means	Hierarchical	Spectral	GMM	SOM
K-means	1
Hierarchical	0.84	1
Spectral	0.88	0.84	1
GMM	0.76	0.73	0.73	1
SOM	0.85	0.81	0.82	0.75	1
Adjusted Rand Index	K-means	Hierarchical	Spectral	GMM	SOM
K-means	1
Hierarchical	0.48	1
Spectral	0.6	0.51	1
GMM	0.23	0.17	0.16	1
SOM	0.51	0.39	0.43	0.2	1
Silhouette Score
K-means	0.141
Hierarchical	0.1168
Spectral	0.127
GMM	0.031
SOM	0.1206

## Sheet: Table S3
Table S3. GSVA enrichment scores and endotype membership of SLE patients
Patient Sample	Dataset	Anergic/activated T Cell	Anti-inflammation	B Cell	Cell Cycle	Dendritic	gd T Cell	Granulocyte	IFN	IL1 Pathway	IL23 Complex	Immunoproteasome	Inflammasome	Inflammatory Cytokines	Inhibitory Macrophage	LDG	MHCII	Monocyte	Neutrophil	NK	Oxidative Phosphorylation	pDC	Plasma Cell	SNOR Low Up	T Cell	TNF	Unfolded Protein	Cluster
AA_SLE_0007_10	GSE88884_ILL1	-0.351604	-0.780182	0.423289	-0.594822	0.346168	0.0381765	-0.436436	-0.902906	-0.209529	-0.182474	-0.909451	-0.640369	-0.616917	-0.627896	-0.728308	0.170548	-0.501936	-0.660718	-0.203319	-0.00919773	-0.336678	-0.571264	-0.184638	0.145075	-0.275913	-0.555786	A
AA_SLE_0014_12	GSE88884_ILL2	0.250163	0.774139	-0.747907	0.209376	-0.16315	-0.28713	0.584124	0.209714	0.0210041	-0.6064	-0.413309	0.254379	0.0198735	0.296124	0.291137	0.1315	0.232801	-0.0724592	-0.45412	-0.485429	0.0629209	0.312	0.211678	-0.206751	-0.0962869	-0.162898	H
AA_SLE_0015_10	GSE88884_ILL1	0.169385	0.611799	0.728811	0.167905	0.264548	0.768575	0.249515	0.735258	0.430598	-0.150422	0.473827	0.0927053	0.693227	0.167999	-0.541275	0.795442	0.294048	0.59929	-0.629835	0.350133	0.158365	0.732184	0.679285	0.420457	0.275771	0.446571	G
AA_SLE_0032_14	GSE88884_ILL1	0.130895	0.49473	0.21492	-0.58315	-0.155241	0.53542	-0.522016	0.130551	0.0392248	0.165683	0.521876	-0.314507	0.790371	0.0664312	0.0817201	0.301035	0.0780934	0.0140828	0.812106	0.433985	0.615454	-0.56301	0.500114	0.547996	-0.0128009	-0.0346589	D
AA_SLE_0033_11	GSE88884_ILL1	-0.131312	-0.606384	-0.239488	-0.0514968	-0.117227	-0.496044	-0.434964	-0.0237246	-0.47005	-0.144028	-0.313907	-0.384048	0.528624	-0.1674	-0.277469	0.294668	0.0703151	0.00711572	-0.629424	-0.324011	-0.218916	-0.412925	-0.432308	-0.709723	-0.156916	-0.590603	B
AA_SLE_0035_6	GSE88884_ILL2	-0.597706	0.355815	-0.684837	0.537966	-0.279067	-0.805677	0.273861	0.594892	-0.119728	-0.410913	-0.428916	0.122074	0.637631	0.0984306	0.816407	-0.662301	0.318081	-0.239815	-0.541517	-0.452152	0.25163	-0.662264	0.340993	-0.776486	0.134511	-0.629409	F
AA_SLE_0037_8	GSE88884_ILL1	-0.714473	-0.79658	-0.323816	-0.369083	-0.123922	-0.509868	-0.329698	-0.0190322	-0.449828	-0.180255	-0.832672	-0.362818	-0.598697	-0.455766	-0.597359	-0.37379	-0.343392	-0.67223	-0.617825	-0.559721	-0.529679	-0.603279	-0.00129631	-0.472052	-0.266502	-0.66892	B
AA_SLE_0041_10	GSE88884_ILL2	-0.194326	-0.481263	-0.477399	-0.0985304	-0.138261	-0.551036	-0.526903	-0.525966	-0.586469	0.386555	-0.895777	-0.637515	-0.195669	-0.519164	-0.374131	-0.523691	-0.188248	-0.389966	0.557453	-0.321038	0.0655143	-0.422492	-0.505082	-0.107485	-0.30011	-0.439984	B
AA_SLE_0069_8	GSE88884_ILL2	-0.200493	0.613799	0.0691161	-0.224928	0.499578	-0.271581	0.208002	0.820194	0.406447	-0.0343244	0.494574	0.423468	0.185912	0.375842	-0.350538	0.0407185	0.369721	0.699185	0.40989	-0.447928	-0.709382	-0.473369	0.263072	-0.397488	0.278422	-0.360673	H
AA_SLE_0080_16	GSE88884_ILL1	0.223235	0.703988	0.657475	0.437482	-0.421382	0.532868	-0.560558	-0.0415119	-0.323092	-0.187288	-0.285757	-0.612022	-0.202964	-0.781832	-0.421622	-0.404074	-0.334721	-0.067267	-0.472253	0.0267334	-0.762048	0.51739	0.230947	0.345667	0.0137126	-0.240147	E
AA_SLE_0086_18	GSE88884_ILL2	-0.0520365	0.469844	-0.364152	-0.021888	-0.211367	-0.439652	-0.3732	0.455253	-0.465837	0.117741	-0.502624	-0.335104	0.0647476	0.0497494	-0.463294	-0.418312	0.129947	-0.505533	-0.317064	-0.396119	-0.47743	0.526253	-0.174473	-0.486325	-0.103502	-0.22163	F
AA_SLE_0107_14	GSE88884_ILL2	0.731976	-0.381916	-0.655734	0.42455	-0.0304131	0.491419	-0.0628323	0.623578	0.226176	0.163994	0.1792	0.154553	-0.189141	0.408232	0.894637	-0.641057	-0.17065	-0.0869042	-0.283831	0.118996	-0.342571	0.479814	0.513003	0.551024	-0.132669	0.354016	E
AA_SLE_0110_7	GSE88884_ILL1	0.267259	0.278213	0.633253	-0.28258	0.62526	0.711163	0.0196815	0.451293	0.500304	0.690594	0.734129	0.571066	0.584779	0.609447	-0.573403	0.823326	0.187652	-0.0362902	0.620304	0.61127	0.52784	0.273404	0.372647	0.65041	0.207543	0.677078	D
AA_SLE_0117_14	GSE88884_ILL1	0.578558	0.425998	0.751432	0.689038	-0.339657	0.712149	-0.379478	0.527834	-0.0563443	0.0935307	0.548812	-0.262204	-0.211201	0.0411489	-0.535144	0.51088	-0.0528063	-0.22769	0.964495	0.323262	0.666777	0.820984	-0.105106	0.573525	0.105423	0.669426	D
AA_SLE_0120_6	GSE88884_ILL1	0.203372	0.870866	0.61332	-0.357453	0.708565	0.634951	0.534686	0.731144	0.662176	0.665705	0.0508265	0.589795	0.3006	0.566893	-0.588794	0.38652	0.317806	0.437842	0.44997	-0.00929243	0.523931	0.269641	0.466932	0.623319	0.337023	0.459356	G
AA_SLE_0125_6	GSE88884_ILL2	-0.655269	0.59764	-0.573868	0.186935	-0.475358	-0.730872	0.396276	0.64687	-0.0905657	-0.690531	0.50633	0.420774	0.522918	-0.0329055	0.698921	-0.639645	0.314052	0.30959	-0.75004	-0.492545	-0.222691	-0.512366	0.323353	-0.742462	0.205315	-0.701515	H
AA_SLE_0126_10	GSE88884_ILL1	0.467096	0.747073	-0.252637	-0.417485	0.624485	0.314958	0.225394	-0.688224	0.400381	0.22859	-0.46496	0.00644682	-0.138505	0.410386	-0.732034	0.187149	0.0565765	0.166474	0.458223	-0.201458	0.0150068	0.329588	0.568771	0.521531	0.130343	0.465784	C
AA_SLE_0128_16	GSE88884_ILL1	-0.471851	-0.534149	0.34897	0.426948	0.342346	-0.165935	0.308952	-0.776829	-0.153387	0.110424	-0.00276024	-0.53302	-0.373791	-0.163714	-0.415606	-0.396157	-0.261135	-0.260023	-0.74539	0.27602	-0.268716	-0.0966928	0.503949	0.264567	-0.149315	0.252818	E
AA_SLE_0136_6	GSE88884_ILL1	0.0423811	0.652212	-0.639865	-0.551238	0.103129	-0.32724	-0.249504	0.250677	0.347195	-0.161771	0.140138	0.639816	0.542699	0.261451	-0.0208505	-0.46249	0.210346	-0.052128	0.253009	-0.530465	-0.693077	-0.703475	-0.562016	-0.602505	-0.00268955	-0.483043	F
AA_SLE_0144_15	GSE88884_ILL2	-0.572035	0.295837	0.793111	-0.352196	-0.470036	-0.119743	-0.217764	0.39004	-0.237441	-0.548537	-0.723659	-0.392113	0.187005	-0.225018	0.526294	0.59137	-0.19204	0.081574	-0.747034	-0.235591	-0.422355	0.185231	0.368295	-0.556083	0.1379	-0.644286	F
AA_SLE_0151_6	GSE88884_ILL2	0.201468	-0.606591	-0.296708	0.436981	0.162087	-0.395186	-0.616	-0.186665	-0.38898	-0.555063	0.569781	-0.440937	-0.317974	-0.223572	-0.556272	0.347998	-0.0129495	-0.559495	-0.368055	-0.0579571	0.20221	-0.448079	-0.0856214	-0.0714365	-0.241106	-0.570326	C
AA_SLE_0152_10	GSE88884_ILL2	-0.424802	-0.779942	-0.36322	-0.335802	-0.135995	-0.542335	-0.60135	-0.595117	-0.548356	0.394931	-0.799391	-0.657379	-0.134709	-0.584157	-0.6177	-0.405361	-0.241502	-0.558741	-0.372375	-0.477629	0.0604397	-0.605734	-0.726702	-0.502293	-0.353685	-0.745722	B
AA_SLE_0155_20	GSE88884_ILL2	-0.130827	-0.0921984	-0.459417	0.701639	-0.0712268	-0.540925	-0.106765	0.498283	-0.405362	-0.0811808	-0.395224	-0.587111	-0.513215	-0.115678	-0.44061	-0.374351	-0.0398808	0.0212648	0.477028	-0.148229	-0.582926	0.832288	-0.463692	-0.727464	-0.178663	0.321055	E
AA_SLE_0163_6	GSE88884_ILL1	0.106879	-0.826708	0.350523	-0.514214	-0.272492	0.553317	-0.69204	-0.809952	-0.604317	-0.0192906	-0.768076	-0.557766	-0.768833	-0.76175	-0.614376	0.13817	-0.526747	-0.684773	0.731902	-0.122792	0.0371839	-0.377345	-0.0611965	0.115724	-0.361466	-0.487765	A
AA_SLE_0167_10	GSE88884_ILL2	-0.0232239	0.523623	0.827293	0.392201	-0.0538241	0.547115	0.497619	0.86899	0.324101	-0.696364	0.811669	0.609989	0.366183	0.649197	-0.104563	0.652129	0.324879	0.553304	0.0825583	0.383641	0.0783337	0.675766	0.759384	-0.107046	0.150882	0.552475	G
AA_SLE_0178_12	GSE88884_ILL2	-0.199759	-0.698341	-0.106666	-0.403511	0.388485	-0.192052	-0.634194	-0.403225	-0.244522	-0.443571	-0.905486	-0.318344	0.229241	-0.280214	-0.716088	-0.656465	-0.352681	-0.657211	-0.415441	-0.537885	0.236996	-0.540244	-0.791845	-0.418684	-0.298917	-0.584663	B
AA_SLE_0186_10	GSE88884_ILL1	-0.14878	-0.719877	-0.608505	-0.731968	0.22525	-0.187684	-0.14158	-0.876748	-0.315519	0.236939	-0.477669	-0.286636	-0.280098	-0.577483	0.378128	0.618907	-0.105134	-0.249257	-0.0888409	0.520177	0.00544661	-0.660915	0.18954	0.0523524	-0.346713	-0.283158	A
AA_SLE_0192_10	GSE88884_ILL2	-0.594369	0.497351	-0.553379	-0.217959	0.390077	-0.652315	0.663591	0.734648	0.431418	-0.523185	0.255181	0.398742	0.186161	0.56115	-0.509074	-0.395032	0.289544	0.456346	-0.611402	-0.50276	0.812327	-0.73913	0.593818	-0.67381	0.0425069	-0.341565	H
AA_SLE_0194_8	GSE88884_ILL1	0.423017	-0.603876	0.536907	-0.696128	0.626476	0.786697	-0.745483	-0.35322	0.547867	0.0870638	0.09474	0.0286334	0.462345	0.45914	-0.756539	0.59675	0.0503284	-0.326172	0.62268	0.0800702	0.473583	-0.262723	-0.823603	0.719273	0.055039	0.497256	D
AA_SLE_0207_18	GSE88884_ILL2	-0.041248	-0.37436	-0.192292	-0.722061	-0.530172	0.349908	-0.556062	-0.380873	-0.533231	0.35575	-0.808592	-0.496891	-0.292879	-0.479085	-0.820724	-0.182622	-0.251607	-0.390765	-0.156584	-0.410482	-0.52489	-0.0203847	0.191134	-0.0993759	-0.405705	-0.427187	B
AA_SLE_0215_16	GSE88884_ILL2	-0.41516	-0.27393	-0.612141	-0.482529	-0.135133	-0.689488	-0.54516	0.368056	-0.490786	-0.138	0.404738	-0.349502	-0.334125	0.168208	-0.683557	0.12763	-0.281942	-0.654574	-0.668528	-0.181778	-0.298781	-0.314526	0.118982	-0.426619	-0.295406	-0.552415	B
AA_SLE_0231_9	GSE88884_ILL1	-0.172835	-0.57045	0.720207	-0.627274	-0.0948275	0.782826	-0.703755	-0.0815111	-0.449811	0.28095	-0.615756	-0.482367	-0.518548	-0.376488	0.425716	0.445856	-0.448904	-0.626786	-0.55805	0.456348	0.685779	0.032434	0.486467	0.653367	-0.130914	-0.122578	A
AA_SLE_0234_18	GSE88884_ILL1	0.471369	0.547384	0.0738436	0.563168	-0.192889	0.340891	0.586813	0.759688	0.551888	-0.0364554	0.719629	0.716626	0.514227	0.704453	0.437501	-0.034981	0.379481	0.680658	-0.864581	0.577492	0.0727963	0.644124	0.603926	0.46692	0.304429	0.747062	G
AA_SLE_0245_6	GSE88884_ILL2	-0.499936	-0.614487	-0.194625	-0.445144	-0.18884	-0.225915	-0.649541	-0.391008	-0.619803	0.0691361	-0.664609	-0.62786	-0.414412	-0.506991	-0.440824	-0.0870682	-0.317973	-0.674935	-0.289904	-0.305168	0.0281418	-0.0785488	-0.468965	-0.169598	-0.326651	-0.578682	B
AA_SLE_0248_15	GSE88884_ILL2	0.198463	-0.808814	-0.586244	-0.213042	0.151306	-0.343871	-0.405302	0.225605	-0.437953	0.854284	0.16232	-0.0799075	0.543444	-0.318529	-0.633857	-0.436102	0.0739622	-0.431083	0.508521	0.50337	0.427495	-0.451477	-0.289467	0.280319	-0.214424	0.105802	A
AA_SLE_0252_10	GSE88884_ILL1	0.585012	-0.799556	0.300739	-0.641345	0.674091	0.848775	-0.170799	-0.70605	0.241737	0.511927	-0.57432	-0.0796178	-0.463915	0.189183	-0.785869	0.766947	-0.341539	-0.525394	-0.0515912	0.443969	0.79117	-0.0610087	0.0909279	0.685044	-0.21078	0.424124	A
AA_SLE_0254_9	GSE88884_ILL1	0.0683075	-0.669501	-0.352585	-0.352319	-0.330073	-0.213966	-0.351281	-0.657739	-0.508957	0.0730376	-0.537454	-0.61804	-0.340384	-0.673539	0.338575	-0.440161	-0.218587	-0.591465	0.321593	-0.602509	-0.116025	-0.415268	-0.689767	-0.546934	-0.356299	-0.648876	B
AA_SLE_0258_12	GSE88884_ILL1	0.354772	-0.777845	0.831664	-0.309754	-0.0872195	0.84594	-0.825536	0.0219534	0.0676745	0.0864692	-0.0504511	-0.473526	-0.442651	-0.500134	-0.79058	0.698275	-0.44146	-0.459702	-0.0306184	0.443613	0.484593	0.586261	-0.58088	0.658733	-0.0882109	0.521064	A
AA_SLE_0264_6	GSE88884_ILL1	-0.142705	-0.726308	-0.608555	-0.586452	-0.457782	-0.148501	-0.56353	-0.888436	-0.36105	0.346403	-0.982709	-0.664231	-0.523538	-0.704584	-0.602793	-0.786707	-0.478789	-0.621958	0.615699	-0.50751	-0.585774	-0.60484	0.0548247	-0.016655	-0.349065	-0.594616	B
AA_SLE_0267_8	GSE88884_ILL2	0.274557	0.931216	0.473285	-0.348118	0.3179	0.545632	0.573212	0.858399	0.641692	-0.412754	0.787303	0.654972	0.48611	0.512664	-0.152159	-0.180567	0.404114	0.73295	0.810327	-0.472912	-0.480265	-0.151045	0.106887	0.274978	0.406818	0.2862	G
AA_SLE_0276_22	GSE88884_ILL2	0.0445656	-0.13923	0.261389	0.767007	-0.424537	0.598057	-0.0171639	0.634742	0.11849	-0.0305349	-0.600941	-0.175147	-0.204368	-0.349621	-0.427405	0.236021	-0.168368	-0.181456	-0.868135	0.449186	0.735463	0.751242	0.486193	0.570931	0.219366	0.687627	E
AA_SLE_0287_12	GSE88884_ILL2	-0.130795	-0.376805	-0.626678	-0.718669	0.301561	0.157058	-0.711182	0.364094	-0.265337	0.603371	-0.64826	-0.386833	0.708818	0.207717	-0.104507	-0.260646	-0.103099	-0.523793	-0.468212	0.535056	-0.567426	-0.419825	0.540705	0.648104	-0.110988	0.308461	E
AA_SLE_0300_18	GSE88884_ILL2	0.0057614	0.268154	0.693834	-0.573498	0.324431	0.411812	-0.0946593	-0.2966	0.547234	0.266733	0.508916	0.385722	0.369346	0.286764	0.108183	0.608851	-0.0972211	0.122005	-0.178253	0.550029	-0.256268	0.438946	0.557658	0.644807	0.205463	0.550732	D
AA_SLE_0301_6	GSE88884_ILL1	-0.0784614	0.453282	-0.434165	0.433306	-0.324109	0.532742	0.515357	0.755889	0.364931	0.516123	0.604228	0.0809065	0.436096	0.464417	-0.371837	-0.659297	0.250003	0.404332	0.529849	-0.369224	0.42635	0.512091	0.631426	0.0963381	0.0859804	0.249005	G
AA_SLE_0305_8	GSE88884_ILL2	0.441298	0.599765	0.716464	-0.485943	0.325951	0.767471	-0.233633	0.430046	0.314625	0.175208	0.29064	0.311106	0.0928389	0.0383962	-0.740527	0.639691	-0.290673	0.205182	0.316576	0.492367	-0.685358	0.6299	0.247755	0.811426	0.0577995	0.59588	D
AA_SLE_0322_8	GSE88884_ILL1	0.675744	0.0269818	0.603299	0.378287	0.406775	0.693037	-0.620499	0.0877354	0.207861	0.465228	0.479362	-0.096136	0.212913	-0.519677	-0.510372	0.690408	-0.0965738	-0.251702	0.496546	0.603039	0.447741	0.607309	0.51575	0.713707	0.0197742	0.624273	D
AA_SLE_0325_12	GSE88884_ILL2	-0.450504	-0.179999	0.513084	0.393463	0.0885116	-0.300822	-0.13943	-0.677114	0.303753	-0.358148	-0.675819	0.0810563	-0.20299	-0.334578	-0.460201	0.0182316	-0.12548	-0.333521	-0.55951	0.125362	0.693201	0.158451	0.185403	-0.111628	0.200279	0.180135	C
AA_SLE_0335_6	GSE88884_ILL2	0.404797	0.428995	-0.266464	0.0843576	0.146169	0.376294	-0.307343	0.600174	0.324878	-0.336056	0.311812	0.616407	0.776141	0.609918	0.220159	0.478815	0.247976	-0.226146	-0.578513	0.382774	-0.738507	-0.114121	0.226293	-0.127179	0.137488	0.539178	G
AA_SLE_0347_10	GSE88884_ILL1	0.701506	0.107796	-0.733448	-0.094025	-0.0306305	0.403177	0.30375	0.86058	-0.0457083	-0.470663	0.56264	0.106615	0.654236	0.411339	0.45912	-0.486876	0.271959	-0.148922	0.766412	0.413172	-0.722815	0.513871	0.600678	0.619108	-0.0781427	0.300459	G
AA_SLE_0354_8	GSE88884_ILL1	-0.434849	-0.807593	-0.348582	-0.257527	-0.192074	-0.481772	-0.22781	-0.875701	-0.46536	-0.335364	-0.751293	-0.647336	-0.485531	-0.568509	-0.505948	-0.571641	-0.301844	-0.423598	-0.148959	-0.482955	0.0512707	-0.447964	-0.561262	-0.477266	-0.316933	-0.633532	B
AA_SLE_0362_8	GSE88884_ILL1	-0.210587	0.713467	0.4238	0.623264	0.0133853	-0.040297	0.438191	0.78039	0.495079	-0.740983	0.737968	0.518965	0.811602	0.552728	0.714729	0.699506	0.393524	0.602729	-0.150886	0.528959	-0.403338	0.733197	-0.202732	0.0542477	0.420229	0.759495	G
AA_SLE_0368_6	GSE88884_ILL2	0.445701	0.633174	0.705043	-0.542865	0.488091	0.587464	0.532608	0.742142	0.399313	0.247368	0.698309	0.502738	0.461985	0.75315	-0.570648	0.158397	0.410473	0.62207	-0.639382	0.326782	0.355013	-0.190791	0.565442	0.186768	0.25152	0.397697	G
AA_SLE_0371_8	GSE88884_ILL1	-0.348523	-0.576308	-0.525325	-0.391061	-0.264826	0.152203	-0.66776	-0.512111	-0.474912	0.303728	-0.509693	-0.489619	-0.509786	-0.713737	-0.716596	-0.546106	-0.443107	-0.633348	-0.885757	0.344535	-0.566484	0.173763	-0.563983	0.526008	-0.257212	-0.00770642	B
AA_SLE_0373_12	GSE88884_ILL1	0.145823	0.718837	0.753374	0.724537	-0.193408	0.378659	0.351339	0.82335	0.311571	0.131592	0.904978	0.173189	0.581852	0.300741	-0.815233	0.482735	0.257674	0.523252	0.108989	-0.0768667	-0.443599	0.772546	-0.423723	-0.0387083	0.313505	0.545244	G
AA_SLE_0380_11	GSE88884_ILL2	0.0337538	-0.697103	0.605717	0.257262	-0.387453	0.577264	-0.72631	-0.0530573	-0.420744	0.697329	-0.547747	-0.540156	-0.345804	-0.726156	-0.563462	0.333126	-0.430911	-0.456135	-0.926234	0.104589	-0.636217	0.174285	0.0480034	0.240684	-0.296007	-0.42597	A
AA_SLE_0389_10	GSE88884_ILL2	-0.537852	-0.78432	-0.605288	-0.102832	-0.322725	-0.700247	-0.129808	-0.427937	-0.239081	-0.312492	-0.972937	-0.510883	-0.393878	-0.434328	0.559479	-0.656828	-0.187268	-0.340066	-0.263356	-0.411223	-0.551064	-0.291881	-0.441671	-0.699115	-0.353303	-0.598013	B
AA_SLE_0395_13	GSE88884_ILL1	-0.677769	0.758685	0.0224416	-0.083766	-0.399221	-0.79742	0.524049	0.716314	-0.354631	-0.359876	-0.269975	-0.171928	-0.0521078	-0.385498	0.13401	-0.712044	0.098017	0.439425	-0.674208	-0.593187	-0.104794	-0.399639	0.185274	-0.674077	0.125256	-0.673502	F
AA_SLE_0399_13	GSE88884_ILL2	0.538715	-0.258211	0.64175	0.447723	-0.38102	0.75463	-0.578141	0.596334	-0.116317	0.0592994	-0.518214	-0.317234	0.154826	-0.284494	-0.815177	0.460996	-0.285292	-0.253739	-0.230733	0.0675992	-0.0728444	0.487669	-0.137613	0.145156	-0.112026	0.0330599	E
AA_SLE_0410_8	GSE88884_ILL2	-0.123377	-0.566389	0.201046	-0.420248	0.630893	0.476519	-0.571808	-0.741649	-0.255361	-0.123338	-0.6904	-0.688357	-0.517143	-0.778145	-0.504507	0.0825844	-0.45406	-0.416575	0.287289	0.317894	0.593832	-0.674364	-0.540737	0.587744	-0.220716	-0.303404	A
AA_SLE_0417_14	GSE88884_ILL1	-0.630291	0.0637427	-0.465046	0.183125	-0.444819	-0.640184	-0.353203	0.672377	-0.407476	0.120797	-0.543793	-0.462375	-0.171567	-0.205569	0.0393526	-0.690665	0.0348076	-0.0249887	-0.609893	-0.555088	-0.432057	0.0822644	-0.0749119	-0.688536	-0.227383	-0.67271	F
AA_SLE_0419_12	GSE88884_ILL2	0.32777	-0.618319	0.634684	0.558373	0.0468623	0.669516	-0.0949651	-0.748082	0.378598	-0.0715064	-0.622429	-0.324903	-0.448426	-0.400556	0.930181	0.0418777	-0.3738	-0.366984	0.544405	0.322361	-0.469543	0.642541	0.513366	0.540857	0.110067	0.635911	E
AA_SLE_0424_14	GSE88884_ILL2	0.433096	0.461531	0.54975	0.549379	0.661153	0.577675	-0.294438	0.459961	0.374141	0.069355	-0.278213	0.278441	0.440723	0.604273	0.271225	0.644647	0.177004	0.37318	0.415331	0.576983	0.482963	0.694166	0.496021	0.536014	0.263068	0.687671	G
AA_SLE_0435_10	GSE88884_ILL1	0.126247	-0.13274	-0.234063	0.891762	-0.0863621	-0.557512	-0.00693895	0.769947	0.152393	0.143498	0.825153	0.483114	0.108915	0.357973	0.354225	0.0925727	0.348312	0.388872	-0.352189	-0.128541	-0.685904	0.862492	-0.589721	-0.598337	0.0457486	0.599964	H
AA_SLE_0440_10	GSE88884_ILL2	0.584788	0.189057	0.692719	0.778826	0.212547	0.855439	0.193664	0.681752	0.242741	-0.196501	0.841588	0.370291	0.612321	0.460475	-0.581489	0.624612	0.311608	0.332436	0.484469	0.536637	-0.567606	0.806313	0.220948	0.717669	0.315904	0.786965	G
AA_SLE_0443_14	GSE88884_ILL2	-0.169013	-0.670294	0.298159	0.540709	-0.456165	0.0943013	-0.490323	-0.103272	-0.490107	-0.530028	-0.76349	-0.683381	0.319162	-0.483252	0.17364	0.46943	-0.250075	-0.435638	0.659898	-0.0626773	-0.0837349	0.426543	0.367277	-0.207007	-0.127154	-0.181556	E
AA_SLE_0450_6	GSE88884_ILL1	-0.644677	0.605888	0.0625045	-0.380115	0.00672134	-0.676825	0.261572	-0.0918909	-0.31069	-0.472333	-0.458517	-0.0869169	-0.210129	-0.341973	0.802285	-0.565549	-0.0384944	0.296202	-0.765365	-0.559114	-0.439037	-0.520921	0.33966	-0.736847	0.100638	-0.713793	F
AA_SLE_0451_7	GSE88884_ILL1	0.520193	0.0846791	0.543799	0.602569	0.343263	0.665852	-0.300409	0.458988	-0.144802	0.0063382	0.323889	-0.295939	0.329109	0.150898	-0.545414	0.440256	0.0878165	-0.379943	0.734112	0.454732	0.920239	0.79784	0.559515	0.540175	0.120926	0.485439	D
AA_SLE_0477_6	GSE88884_ILL1	-0.289636	-0.0791983	-0.136078	-0.0660886	-0.497151	-0.459952	-0.554487	-0.286025	-0.525	0.110343	-0.770297	-0.61104	-0.315376	-0.512097	-0.702095	-0.465109	-0.375788	-0.325843	-0.0310626	-0.552755	-0.579401	-0.314529	-0.133717	-0.341626	-0.294175	-0.630311	B
AA_SLE_0481_12	GSE88884_ILL1	0.548297	0.356335	0.627175	0.612016	0.270165	0.623458	0.157131	0.687323	0.483526	-0.101274	0.575186	0.637878	0.491886	0.653984	0.563631	0.738128	0.420648	0.498718	0.863234	0.504487	-0.735626	0.716111	-0.0943291	0.291752	0.366776	0.618308	G
AA_SLE_0482_9	GSE88884_ILL1	0.566541	-0.526719	0.211983	0.639647	-0.128612	0.65644	-0.686485	0.367617	-0.288094	0.165236	0.515816	-0.455056	0.0339463	-0.390054	-0.719804	0.385139	-0.169286	-0.639103	0.552924	0.529755	-0.695322	0.818798	-0.513815	0.542883	-0.265399	0.593975	D
AA_SLE_0485_6	GSE88884_ILL2	0.491578	0.577104	-0.571672	-0.132876	0.0755187	0.144653	0.357624	0.0616763	0.434754	0.206098	-0.713963	0.328821	-0.272944	0.16348	0.676085	-0.384099	-0.0752035	-0.0848019	-0.771774	0.334304	-0.864456	-0.361191	0.588443	0.688663	0.11965	0.00933883	E
AA_SLE_0491_6	GSE88884_ILL2	-0.568935	-0.712664	0.517774	-0.368462	-0.426469	-0.18658	-0.531763	-0.735595	-0.292794	-0.0280157	-0.264527	-0.32885	-0.486744	-0.688571	-0.46147	-0.0707771	-0.482544	-0.527364	-0.811828	-0.00451536	0.307975	-0.283735	-0.232048	0.0875679	-0.247081	-0.55985	B
AA_SLE_0513_10	GSE88884_ILL1	-0.358757	-0.529807	-0.618199	-0.420459	-0.370477	-0.481228	-0.330857	-0.526562	-0.558552	-0.158971	-0.950062	-0.507194	-0.409344	-0.429341	-0.248619	-0.782654	-0.175458	-0.620622	-0.246534	-0.581009	0.0307116	-0.510884	-0.294563	-0.544934	-0.377319	-0.781246	B
AA_SLE_0517_8	GSE88884_ILL1	0.166456	-0.642123	0.052272	0.565383	-0.112513	0.181971	-0.712158	-0.333526	-0.572844	0.349498	-0.55827	-0.709871	-0.317088	-0.532992	-0.730562	0.263998	-0.333625	-0.346495	-0.0804328	-0.143929	-0.434611	0.702308	-0.621078	-0.396186	-0.294468	-0.32897	A
AA_SLE_0520_8	GSE88884_ILL2	0.379436	-0.807166	0.155779	-0.476071	0.474177	0.743906	-0.241267	-0.159233	0.439691	0.340265	0.431613	0.146824	0.321488	0.389364	-0.693267	0.557364	-0.18946	-0.110701	0.656177	-0.160602	0.0747168	0.0173595	-0.415565	0.307021	0.0551819	0.361453	D
AA_SLE_0527_13	GSE88884_ILL2	0.215004	0.205076	-0.385413	0.688363	0.356797	0.236332	0.100114	0.655393	0.412441	-0.144549	0.345695	0.302544	0.137752	0.149253	0.517356	0.572428	0.201455	0.190121	-0.808435	0.628985	0.782303	0.551363	0.51822	0.657499	0.156217	0.729556	G
AA_SLE_0530_8	GSE88884_ILL2	0.409748	0.767156	0.735102	-0.289823	-0.169208	0.628293	0.46457	0.663861	0.608257	-0.111397	0.574098	0.41442	0.431311	0.199434	0.575767	0.62371	0.128825	0.600414	0.262628	0.475194	-0.599067	0.139049	0.574139	0.601596	0.335727	0.509487	G
AA_SLE_0552_9	GSE88884_ILL2	-0.691901	0.771835	-0.684142	0.549766	-0.44478	-0.73972	0.239347	0.508169	-0.0213658	-0.185913	0.301469	-0.0929977	0.635825	-0.292819	-0.54674	-0.924367	0.0442913	0.491751	-0.79909	-0.0707083	-0.296588	0.0768257	0.0754871	-0.588133	0.205693	-0.496646	H
AA_SLE_0562_6	GSE88884_ILL2	0.365761	0.130905	0.686952	-0.419868	0.471988	0.669319	-0.375469	0.601008	0.419812	-0.571856	0.175747	0.562719	0.256084	0.48459	0.437837	0.728436	-0.0279789	0.148239	0.751118	0.31933	0.229176	-0.100838	0.655764	0.588882	0.166056	0.326747	G
AA_SLE_0599_13	GSE88884_ILL1	0.705782	-0.486754	0.325482	0.00664616	0.385551	0.651827	-0.628407	0.368983	0.382697	0.4735	0.543736	0.295784	0.191373	0.64017	-0.65192	0.841341	0.199865	-0.434346	0.465117	0.48021	0.190442	0.292076	-0.344382	0.60525	-0.0213565	0.639905	D
AA_SLE_0610_8	GSE88884_ILL2	-0.0174021	0.00755572	-0.136344	0.303938	0.254821	-0.594486	0.198631	0.329025	-0.0790136	-0.115988	0.575843	0.258038	0.381494	0.548938	-0.525198	-0.00262436	0.403717	0.447693	-0.396451	-0.0172206	0.617215	0.312871	0.337693	-0.670712	-0.0200728	-0.108278	H
AA_SLE_0619_9	GSE88884_ILL1	-0.257595	0.386718	0.335393	0.885391	-0.415896	-0.114735	0.196681	0.591099	-0.228828	-0.740674	-0.225126	-0.0913458	-0.239716	-0.138762	0.916757	-0.504624	-0.107284	-0.0435812	-0.788622	0.0733417	-0.681839	0.820808	-0.0894601	0.0549045	0.22032	0.661339	E
AA_SLE_0629_6	GSE88884_ILL1	0.0763569	-0.625879	0.554163	-0.573445	0.565728	0.631996	-0.14635	-0.803859	0.371679	0.151038	-0.688283	-0.162785	-0.466661	-0.129894	-0.371981	0.549678	-0.355037	-0.28815	0.536161	0.260552	0.0880421	0.0444554	-0.0661731	0.56825	-0.0786124	0.403736	A
AA_SLE_0632_8	GSE88884_ILL1	0.360855	0.649616	0.413048	0.683661	0.67342	0.533552	-0.169169	0.667808	0.443478	0.832734	0.822393	0.603423	0.69283	0.566801	-0.622086	0.695137	0.342623	0.373149	0.846242	0.539952	0.450934	0.790783	-0.210779	0.477339	0.267694	0.737208	G
AA_SLE_0639_10	GSE88884_ILL2	0.172434	-0.216426	-0.426766	0.312477	-0.238783	-0.509211	-0.43017	0.66034	-0.413551	-0.345716	0.925918	0.3703	0.470872	0.468836	-0.360084	-0.443799	0.256799	0.184544	0.00135037	-0.0930447	-0.659919	-0.288714	-0.276853	-0.682801	-0.0107102	-0.278999	H
AA_SLE_0647_6	GSE88884_ILL2	0.38826	0.0882646	0.430326	0.23718	0.492733	0.548493	-0.476645	-0.0986326	0.0174174	0.240415	0.595968	-0.163052	0.0292434	-0.094078	-0.574263	0.673281	-0.197692	-0.211226	-0.153791	0.616694	0.492401	0.78114	-0.0306748	0.61326	0.0324225	0.699482	D
AA_SLE_0654_10	GSE88884_ILL2	-0.541315	0.815159	-0.27741	-0.370255	0.104588	-0.640644	0.451588	0.858209	0.34625	-0.246145	0.36681	0.396923	0.0606424	0.472727	-0.611488	-0.748257	0.24661	0.657611	-0.528621	-0.648991	-0.367772	-0.461059	-0.501973	-0.687411	0.173326	-0.533876	H
AA_SLE_0668_8	GSE88884_ILL2	0.0216094	-0.54859	-0.231427	-0.409178	0.0851323	-0.39302	-0.425543	-0.301917	-0.519115	-0.106923	-0.715124	-0.585158	-0.263411	0.113466	-0.337441	-0.243631	-0.0894088	-0.496107	0.01615	-0.511971	0.109228	-0.2743	-0.147208	-0.606463	-0.33161	-0.642337	B
AA_SLE_0672_14	GSE88884_ILL2	0.410597	-0.317301	0.440798	0.11781	-0.185521	0.450133	-0.0079967	0.391361	0.100416	-0.102005	-0.598588	0.00707736	-0.387021	0.190008	-0.686861	-0.399291	-0.237444	0.126291	0.0405812	-0.289141	0.0388995	0.402577	0.542293	0.168526	0.0235901	-0.0324509	E
AA_SLE_0679_6	GSE88884_ILL1	0.573331	0.755155	0.704978	0.289963	0.280522	0.615978	-0.217504	0.252314	0.146725	0.530045	0.344399	0.00626145	0.23819	-0.419529	-0.180958	0.659631	-0.19969	-0.302764	0.231753	0.501478	-0.0365494	0.66317	0.882372	0.654448	0.188592	0.561659	D
AA_SLE_0681_12	GSE88884_ILL2	-0.413508	0.716233	0.314324	-0.514363	-0.0643301	-0.136692	0.651528	0.113475	0.511803	0.241429	0.857737	0.751557	0.457218	0.0263139	0.480383	-0.586394	0.0622264	0.595469	-0.253453	0.0936996	-0.484535	0.045005	0.476798	0.0442228	0.206884	0.333082	H
AA_SLE_0684_10	GSE88884_ILL2	0.266293	-0.419016	0.610528	0.56199	0.198657	0.690456	-0.602057	-0.0919015	-0.0506106	0.38081	0.336654	-0.309054	-0.208021	-0.664235	-0.682084	0.571088	-0.382287	-0.715103	0.0343649	0.571283	0.316571	0.600095	-0.497129	0.841806	0.00202514	0.667422	D
AA_SLE_0693_12	GSE88884_ILL2	0.257768	-0.593568	0.731227	0.500313	0.0500698	0.552206	-0.698879	0.566671	-0.363961	0.162081	-0.0700213	-0.0437445	-0.270393	0.198964	-0.729045	0.699364	-0.0331303	-0.368547	0.564108	0.261958	-0.580855	0.475835	0.601944	-0.175688	-0.128759	-0.065987	D
AA_SLE_0701_8	GSE88884_ILL2	0.00653678	-0.80158	-0.211973	-0.35523	0.20391	0.211051	-0.0677063	-0.771082	0.184564	0.177125	-0.0637393	0.085271	-0.590591	-0.189119	-0.608945	-0.052204	-0.0820269	0.293343	-0.383818	0.0429187	-0.514643	0.285644	-0.283962	0.101828	-0.135742	0.132822	A
AA_SLE_0713_8	GSE88884_ILL2	-0.346551	-0.808401	0.702794	-0.449701	-0.630943	0.108532	-0.443006	-0.870575	-0.438857	-0.376833	-0.967226	-0.497827	-0.699981	-0.524578	-0.512614	0.486219	-0.52281	-0.463052	-0.0126281	-0.247258	-0.62275	-0.332451	0.157742	-0.453072	-0.351516	-0.569045	B
AA_SLE_0736_7	GSE88884_ILL2	-0.534611	-0.613994	-0.685045	-0.0685667	-0.536818	-0.774624	-0.50376	-0.777808	-0.290408	-0.275772	-0.861195	-0.521323	-0.443314	-0.596632	-0.350876	-0.725106	-0.234613	-0.530171	-0.724371	-0.505996	-0.311209	-0.43365	-0.670633	-0.642173	-0.34643	-0.632095	B
AA_SLE_0739_10	GSE88884_ILL1	0.538693	0.793839	-0.49347	0.364059	0.513844	0.505206	0.0462285	0.586517	0.402194	0.62227	0.78689	0.563357	0.469662	0.435538	-0.714613	-0.216732	0.100827	0.463522	0.146186	0.580763	0.0720644	0.746027	0.589784	0.650395	0.175722	0.690684	G
AA_SLE_0750_12	GSE88884_ILL1	-0.351726	-0.879621	0.701897	-0.0829762	-0.526579	-0.164193	-0.615293	-0.257361	-0.418715	-0.417719	-0.614595	-0.577318	-0.399419	-0.372134	-0.653972	0.677113	-0.348596	-0.283588	0.717197	0.207787	0.0194392	0.616151	-0.574978	-0.337151	-0.109172	-0.320769	A
AA_SLE_0763_10	GSE88884_ILL1	0.587023	0.748993	0.258603	0.452774	0.184816	0.534515	0.572065	0.83177	0.574132	-0.315016	0.965069	0.547951	0.637697	0.48667	-0.175785	0.519328	0.436318	0.563093	0.893423	0.150046	-0.613068	0.474456	-0.0758166	0.0166824	0.14888	0.504438	G
AA_SLE_0808_14	GSE88884_ILL2	0.868281	0.924363	0.320909	-0.473554	0.606962	0.932253	0.3607	0.807595	0.470703	0.00932779	0.662077	0.51961	0.730257	0.573046	0.223936	0.55991	0.324484	0.253821	0.623814	-0.0566479	0.375107	0.315757	0.0604378	0.688416	0.296687	0.374287	G
AA_SLE_0818_20	GSE88884_ILL2	-0.50759	0.571986	-0.643324	0.456139	-0.361815	-0.71093	0.561411	0.570829	0.120789	-0.0529909	-0.222327	0.169569	0.315307	0.277903	0.526762	-0.665741	0.26481	0.376854	-0.237627	-0.601275	0.00621847	-0.614194	-0.549698	-0.850178	-0.0243562	-0.609638	F
AA_SLE_0823_12	GSE88884_ILL1	0.715965	0.456423	-0.690718	0.00917109	-0.272504	0.0654988	-0.000600968	0.450015	-0.345574	0.424283	-0.197907	-0.131983	-0.319829	-0.444014	-0.377345	-0.695464	-0.198152	-0.118979	-0.626038	-0.462295	0.404849	-0.12531	0.454552	0.178456	-0.166455	-0.371589	E
AA_SLE_0827_10	GSE88884_ILL2	0.180952	0.0223357	-0.100839	-0.363421	0.231041	-0.164551	-0.252563	0.0865999	-0.25895	-0.0263024	0.488911	-0.27477	0.307736	0.0764349	-0.294986	0.154622	0.264924	0.0201479	-0.665995	-0.109753	-0.0924771	0.201208	-0.644106	-0.378458	-0.224811	-0.328409	C
AA_SLE_0838_12	GSE88884_ILL2	0.398245	-0.580738	0.478505	-0.484935	0.326425	0.582601	-0.364986	-0.113663	0.437194	0.705808	0.188299	0.236925	0.0772475	0.115766	-0.770804	0.450134	-0.160412	-0.368839	0.298384	0.407601	0.000126908	0.592018	0.334433	0.602257	0.063783	0.422778	D
AA_SLE_0874_11	GSE88884_ILL1	-0.701809	0.701228	-0.034876	-0.224101	-0.186238	-0.675915	0.671034	0.243734	0.523866	-0.198902	0.0953076	0.179392	-0.320053	0.172925	0.514627	-0.815196	0.138643	0.247198	-0.494113	-0.609207	-0.660952	-0.481891	0.489374	-0.613686	0.275962	-0.524203	F
AA_SLE_0881_8	GSE88884_ILL1	-0.325226	-0.578496	-0.432081	-0.0100709	-0.575335	-0.622501	-0.447828	-0.467875	-0.514433	0.0499052	-0.597195	-0.566606	-0.342592	-0.485966	-0.184702	-0.618724	-0.245625	-0.342325	0.0970587	-0.577989	-0.468924	-0.116408	-0.5043	-0.674862	-0.284751	-0.657366	B
AA_SLE_0883_14	GSE88884_ILL2	0.371471	-0.442199	0.786972	0.307919	-0.617059	0.0662747	-0.756202	0.0560715	-0.210738	0.57993	0.353704	-0.293239	0.382275	-0.259976	0.105031	0.787977	-0.234773	-0.457563	-0.632538	0.453745	-0.526819	0.700819	-0.0979216	0.0265999	-0.00265888	0.269781	E
AA_SLE_0897_10	GSE88884_ILL1	0.434275	-0.610362	0.557572	0.197943	0.153992	0.684591	-0.699882	-0.181423	-0.299971	-0.0198012	0.411844	-0.461954	-0.555352	-0.400237	-0.829356	0.561081	-0.395957	-0.489448	0.360536	0.65629	-0.000890856	0.540006	0.423154	0.605172	-0.242535	0.341934	D
AA_SLE_0919_16	GSE88884_ILL1	-0.7395	0.677084	-0.630701	0.544238	-0.229055	-0.778589	0.61798	0.808229	-0.105979	-0.127976	-0.0325201	0.415672	0.140575	0.598831	0.934751	-0.70501	0.327793	0.465664	-0.463242	-0.578497	0.086202	-0.222021	0.309345	-0.856273	0.0202925	-0.596629	H
AA_SLE_0958_8	GSE88884_ILL1	0.223258	-0.746805	-0.592846	-0.687434	-0.412481	0.175544	-0.53163	-0.897679	-0.551298	-0.0774795	-0.870047	-0.760666	-0.690925	-0.804461	-0.609331	-0.131138	-0.501907	-0.783119	-0.124306	0.0615507	0.297477	-0.557937	-0.406856	0.471154	-0.440458	-0.432567	B
AA_SLE_0974_8	GSE88884_ILL2	-0.375055	-0.217222	-0.556929	0.0302335	-0.317785	-0.51041	-0.180734	-0.603519	-0.519602	-0.335213	-0.452108	-0.470752	-0.153159	-0.195556	-0.396801	-0.266855	-0.059267	-0.293713	-0.51787	-0.321889	-0.41889	0.508087	-0.497088	-0.54309	-0.261413	-0.445597	B
AA_SLE_0986_8	GSE88884_ILL1	-0.324915	-0.0427044	0.671799	-0.497557	0.419356	0.561715	-0.382224	0.151106	0.129	0.372764	-0.609666	-0.0330852	0.218983	0.208531	-0.744409	0.693327	-0.145092	-0.212219	-0.504897	0.573324	0.587228	0.407635	0.717088	0.661361	0.0782401	0.545731	D
AA_SLE_1001_6	GSE88884_ILL1	-0.283089	-0.178086	0.382947	-0.377855	-0.670947	0.187212	-0.592224	-0.450332	-0.641815	-0.194536	-0.750627	-0.638287	-0.623035	-0.728407	-0.546941	-0.357476	-0.402585	-0.465216	-0.272039	-0.587782	-0.346109	0.0937113	0.0528251	-0.279499	-0.304034	-0.585941	B
AA_SLE_1011_6	GSE88884_ILL1	0.0656328	-0.957391	0.429295	-0.648168	0.183679	0.195937	-0.516717	-0.796229	-0.634374	0.186911	-0.961325	-0.673061	-0.640234	-0.691945	-0.614747	0.48253	-0.310366	-0.574964	-0.0533363	-0.39641	0.310346	-0.0343636	-0.367426	-0.471876	-0.442795	-0.521328	A
AA_SLE_1013_11	GSE88884_ILL2	-0.181527	-0.803677	-0.322294	-0.528122	-0.140948	-0.476083	-0.369778	-0.7504	-0.536949	-0.323498	-0.659412	-0.633546	-0.713472	-0.656382	-0.593811	-0.534116	-0.438776	-0.486823	0.526065	-0.47726	-0.290335	-0.469356	-0.556624	-0.529915	-0.295969	-0.649882	B
AA_SLE_1016_8	GSE88884_ILL2	0.180758	0.627336	0.750302	0.425867	0.351945	0.600104	-0.226899	0.212769	0.488778	-0.359122	0.215274	0.065069	0.574888	0.0223717	-0.396033	0.736152	-0.0414275	0.0460578	0.831837	0.422804	0.0849646	0.729715	0.721736	0.484092	0.263333	0.616669	D
AA_SLE_1026_10	GSE88884_ILL2	0.254109	0.113297	-0.490959	0.560488	-0.479147	-0.0479952	-0.501563	0.276663	-0.352051	-0.0838771	0.285542	-0.312066	0.188989	-0.636483	-0.573575	-0.609069	-0.308796	-0.588587	-0.339636	0.0972098	-0.234948	0.328001	-0.239205	0.279034	0.0136983	-0.0859672	E
AA_SLE_1029_8	GSE88884_ILL1	-0.64122	-0.221617	-0.598172	0.0850864	-0.633573	-0.693267	0.0419165	-0.371598	-0.356507	-0.473413	-0.461055	-0.242279	-0.108009	-0.547324	-0.0411615	-0.67589	-0.104365	-0.163385	-0.592061	-0.570103	-0.142485	-0.548863	-0.156875	-0.731084	-0.245858	-0.654036	B
AA_SLE_1040_6	GSE88884_ILL2	-0.437143	-0.33826	-0.265336	-0.080625	0.254148	0.174527	-0.379189	-0.770999	0.2293	-0.429211	-0.787937	0.0656094	-0.499008	-0.402654	0.521348	-0.751108	-0.379535	-0.595608	0.331103	0.121854	-0.560519	0.511624	0.149269	0.200813	-0.234541	0.371649	A
AA_SLE_1054_12	GSE88884_ILL1	0.153393	0.0916907	0.564735	-0.1344	0.433756	0.664139	-0.179697	0.685242	0.38764	-0.148079	0.446472	0.126092	0.482142	0.491444	0.337389	0.747908	0.114644	0.146127	0.0365818	0.608104	-0.0788413	0.280395	0.626393	0.653534	0.152917	0.607679	G
AA_SLE_1067_10	GSE88884_ILL1	0.615277	0.217536	0.475685	0.533539	0.0264533	0.858252	-0.472279	0.45265	0.267358	-0.0601218	0.610045	-0.0827098	0.115486	-0.266649	-0.478541	0.140075	-0.266785	-0.157615	0.400793	0.567325	-0.599181	0.444634	0.826113	0.788514	-0.0230225	0.376458	D
AA_SLE_1071_12	GSE88884_ILL2	0.0988211	-0.404386	0.201348	0.883883	-0.382353	0.600574	-0.474425	0.484138	0.147424	0.449673	0.582347	-0.0824057	0.168319	0.0284327	-0.464547	-0.0289254	-0.264031	-0.353238	-0.865089	0.508818	-0.459501	0.851048	-0.624099	0.612611	0.0699323	0.711982	E
AA_SLE_1077_7	GSE88884_ILL1	0.287131	0.404768	0.641987	0.00261975	0.407056	0.718218	0.110951	0.469195	0.417085	0.510481	0.638054	0.327613	0.456277	0.327955	-0.610156	0.758107	0.0498618	0.52326	0.615951	0.602641	-0.407246	0.331015	0.427949	0.680761	0.232792	0.498793	D
AA_SLE_1114_10	GSE88884_ILL2	-0.116974	-0.389955	-0.393836	-0.179865	-0.406389	-0.110311	-0.513815	-0.317603	-0.466872	0.168567	0.344806	-0.570645	-0.336076	-0.452205	-0.555541	-0.371847	-0.121985	-0.364715	0.217924	-0.54673	-0.345696	-0.253534	-0.771901	-0.597224	-0.26975	-0.584963	B
AA_SLE_1120_8	GSE88884_ILL1	0.582613	0.643543	0.213223	0.501127	0.542893	0.300251	-0.387462	0.457715	0.340613	0.100187	0.74701	0.286913	0.628141	0.348825	0.439663	0.290717	0.307894	0.536666	-0.301389	0.614069	0.470384	0.526346	0.0257685	0.756109	0.30866	0.636527	G
AA_SLE_1125_8	GSE88884_ILL2	0.112122	0.601701	0.595353	0.62053	-0.0944125	0.384503	-0.0116745	0.724556	0.524993	0.55667	0.0300606	0.417074	0.126408	0.345486	-0.134084	-0.482087	0.0114605	0.125009	-0.514199	-0.146756	0.360528	0.655811	-0.322213	0.31668	0.347551	0.593263	G
AA_SLE_1132_10	GSE88884_ILL2	0.491215	0.474775	0.642137	0.640605	0.457999	0.692061	-0.193717	0.459829	0.494223	0.310105	0.620293	0.287569	0.252154	0.457276	-0.412036	0.585048	0.0549487	0.387164	0.379186	0.562574	0.00777309	0.634278	0.235656	0.707912	0.302081	0.744912	G
AA_SLE_1137_10	GSE88884_ILL1	-0.60222	0.613059	0.59958	0.754322	-0.351855	-0.345085	0.483121	0.703535	0.422966	-0.559101	-0.0157365	0.125917	0.486049	-0.335524	0.929641	-0.495919	-0.0983641	0.43014	-0.846908	0.205552	-0.50681	0.689586	0.533557	0.0180774	0.380909	0.477511	H
AA_SLE_1138_14	GSE88884_ILL1	0.380141	-0.735465	0.660799	0.00192087	-0.171966	0.644659	-0.383382	-0.672737	-0.00851816	0.0263737	0.719978	-0.412508	-0.504614	-0.276024	-0.651426	0.525058	-0.324167	-0.406863	-0.290334	0.289161	0.0963229	0.621508	0.403215	0.608734	-0.0413131	0.392951	D
AA_SLE_1152_6	GSE88884_ILL1	0.499294	-0.838386	0.124746	-0.590219	0.362575	0.644153	-0.258426	-0.738695	-0.0913389	0.588584	-0.810622	-0.453148	-0.542251	-0.323698	0.437761	0.392866	-0.413394	-0.633983	0.798395	-0.150299	-0.0139281	-0.550545	0.562109	0.600121	-0.269466	-0.274189	A
AA_SLE_1154_10	GSE88884_ILL1	0.334939	-0.667464	-0.278569	-0.73209	-0.455211	0.211877	-0.514516	-0.795716	-0.430104	0.243858	-0.708842	-0.632795	-0.645584	-0.496561	-0.602666	-0.20985	-0.455439	-0.675612	0.785132	-0.211201	-0.30138	-0.696951	-0.0885015	0.323729	-0.289091	-0.525605	A
AA_SLE_1191_8	GSE88884_ILL1	0.735968	-0.308659	0.700879	0.38986	-0.288426	0.816242	-0.505833	0.585192	0.10029	-0.404289	0.533007	-0.101051	0.466514	-0.12117	-0.800005	0.729281	-0.0330557	0.0743665	0.563178	0.213207	-0.608966	0.628658	-0.564399	0.671122	0.217285	0.394861	D
AA_SLE_1192_8	GSE88884_ILL2	0.173232	-0.236531	0.571925	0.625612	0.13423	0.287513	-0.341935	0.415777	0.319513	-0.731631	-0.621471	-0.150194	0.568037	0.604418	-0.342682	0.69875	0.220056	-0.211367	0.666319	0.354939	0.619496	0.713679	-0.576734	0.293211	0.313369	0.747303	D
AA_SLE_1205_13	GSE88884_ILL1	0.489611	0.285878	0.46502	0.644774	-0.221959	0.75271	-0.379263	0.32357	0.154019	0.228606	0.262413	-0.226986	0.247374	-0.512924	-0.0618216	0.112031	-0.285623	0.0770832	-0.266594	0.519375	-0.861195	0.63522	0.543741	0.616146	0.00422036	0.687237	E
AA_SLE_1206_13	GSE88884_ILL1	-0.151025	-0.186522	-0.579469	0.301561	-0.53548	-0.452447	-0.359177	0.105085	-0.597981	-0.527942	-0.265218	-0.450384	0.10025	-0.478972	0.126277	-0.555794	-0.227139	-0.419108	-0.741876	-0.41744	-0.33925	0.599695	-0.674034	-0.451422	-0.26284	-0.469504	B
AA_SLE_1208_9	GSE88884_ILL1	-0.342235	0.838999	-0.263251	0.242646	0.0866294	-0.554945	-0.201914	0.606796	0.0536163	-0.581263	0.0922963	0.0493092	-0.193482	0.147029	-0.548473	-0.564235	0.0856488	0.0053432	-0.36907	-0.55921	0.344909	0.423485	-0.61916	-0.500337	0.149286	-0.227338	F
AA_SLE_1209_10	GSE88884_ILL1	0.562368	-0.387703	0.0207781	0.765747	-0.179875	0.664583	-0.645609	0.43818	-0.133068	0.0188321	0.830515	-0.40032	-0.324669	0.145794	-0.571682	0.327332	-0.0350027	0.0329753	0.730717	0.520791	-0.161213	0.848965	-0.533619	0.128689	-0.0761201	0.730039	D
AA_SLE_1215_20	GSE88884_ILL2	0.790388	0.274515	0.166471	0.237441	0.458999	0.80123	0.133258	-0.0531281	0.163435	-0.0472564	0.777499	0.337858	0.4442	-0.179643	0.918661	0.515928	0.0429086	0.161322	-0.126791	0.477877	-0.0744909	-0.376131	0.730993	0.231674	-0.129436	0.481164	G
AA_SLE_1224_19	GSE88884_ILL1	-0.304163	-0.591707	0.0228727	0.600312	-0.612898	-0.139512	-0.526596	-0.17726	-0.722847	-0.488469	-0.87176	-0.72264	0.00444362	-0.556474	-0.298986	-0.472274	-0.112125	-0.47141	-0.489345	-0.350796	-0.486859	0.557428	-0.0906615	-0.520588	-0.326226	-0.265121	B
AA_SLE_1226_13	GSE88884_ILL2	0.450034	-0.0370253	0.811289	0.686747	-0.501833	0.718968	-0.566654	0.689783	0.381893	-0.434662	0.750722	0.293028	0.356502	0.591798	-0.0437107	0.32935	-0.138398	-0.0859576	0.519004	0.424089	0.155695	0.764466	-0.0495956	0.572042	0.312723	0.676641	D
AA_SLE_1234_10	GSE88884_ILL1	-0.0332124	0.30958	0.521692	-0.371807	0.424431	0.700509	0.33134	-0.148676	0.426194	0.0337464	-0.147149	0.0191006	-0.604212	0.0735787	0.374319	0.126773	-0.156431	-0.0899835	0.379737	0.436692	0.813847	-0.241028	0.745389	0.649237	0.0973539	0.398947	C
AA_SLE_1246_18	GSE88884_ILL1	0.155893	0.301164	0.410429	0.631595	0.0270435	0.658096	-0.308961	0.723984	0.0128597	0.198662	0.393127	0.181819	0.614508	0.433076	-0.383905	0.424535	0.185757	-0.0943766	-0.211251	0.568828	-0.264835	0.839776	0.406873	0.738004	0.118328	0.709222	D
AA_SLE_1247_10	GSE88884_ILL2	0.228851	0.703163	0.0897992	0.36024	0.284101	0.0557865	0.0627937	0.206154	0.38431	0.570967	0.806307	0.499506	0.548439	0.0532194	-0.557744	0.77237	0.13034	0.36839	0.70162	0.514824	-0.545354	0.265261	0.43475	-0.229029	0.172317	0.427178	G
AA_SLE_1249_8	GSE88884_ILL2	-0.0147871	-0.49133	-0.161238	-0.562847	-0.336718	-0.209565	-0.0335643	-0.83816	-0.326906	0.0311773	-0.733526	-0.14329	-0.448789	-0.470342	-0.785424	0.603794	-0.303844	-0.575847	0.563252	-0.362535	-0.48631	-0.574151	0.155366	-0.584565	-0.32064	-0.618614	B
AA_SLE_1255_10	GSE88884_ILL2	-0.2857	-0.741902	0.76683	-0.197751	-0.581557	0.196549	-0.807508	-0.603629	-0.528425	0.0577115	-0.414589	-0.714443	-0.288395	-0.592717	-0.746257	0.619136	-0.403506	-0.354916	0.690537	-0.126584	0.428128	0.304882	-0.579883	-0.285991	-0.207983	-0.548308	A
AA_SLE_1265_8	GSE88884_ILL1	-0.483776	-0.706238	0.402411	0.552938	-0.712911	-0.5453	-0.576564	-0.363196	-0.575578	-0.227923	-0.923253	-0.498722	-0.518375	-0.725617	0.341043	-0.465731	-0.391385	-0.454368	-0.753086	-0.115009	-0.782322	0.55299	-0.310898	-0.633004	-0.373486	-0.38254	B
AA_SLE_1266_22	GSE88884_ILL1	0.486866	-0.752118	0.65496	0.827154	0.0959964	0.540381	-0.740393	0.411145	-0.298074	-0.281239	0.489576	-0.377325	0.221176	-0.0977482	-0.699446	0.648386	-0.0221623	-0.433867	-0.458797	0.558639	0.430196	0.804112	0.365243	0.420461	-0.095099	0.69804	D
AA_SLE_1269_13	GSE88884_ILL1	-0.441261	0.0729401	-0.621529	0.664416	-0.526326	-0.61808	0.209226	0.177258	-0.0341731	0.447891	-0.567658	0.135543	-0.146402	0.0755035	0.964583	-0.801908	0.148724	0.417788	-0.667005	-0.477068	-0.11076	0.588934	-0.458943	-0.54275	-0.0862693	-0.284761	F
AA_SLE_1273_20	GSE88884_ILL2	-0.188782	0.235282	0.565038	-0.470255	-0.390497	0.672493	0.21158	0.434034	0.253966	0.146519	-0.763573	0.0957453	0.128642	-0.0792267	0.487804	-0.238379	-0.21239	-0.0427797	0.0598725	-0.284087	0.434976	0.267483	0.65512	0.429378	0.100467	0.0153466	E
AA_SLE_1274_8	GSE88884_ILL1	0.488138	0.702275	-0.381699	0.842526	0.389089	0.331191	0.515662	0.772576	0.617219	-0.23131	0.697365	0.665115	0.565552	0.770493	0.66269	-0.387366	0.438258	0.422575	0.729099	0.378923	0.496339	-0.0642096	-0.0755903	0.15652	0.187007	0.574348	G
AA_SLE_1288_6	GSE88884_ILL2	0.323729	0.54314	0.658425	-0.532727	0.360625	0.633343	-0.415538	0.349032	0.0326708	0.348649	-0.304576	-0.0941115	-0.426642	-0.301968	-0.283243	0.301176	-0.375924	-0.00561192	-0.631183	0.336643	-0.743255	0.181617	0.392842	0.724704	0.0398975	0.239507	E
AA_SLE_1309_10	GSE88884_ILL2	0.213534	0.444916	0.800877	-0.452572	0.214244	0.757636	-0.284765	0.426724	0.452413	0.203495	0.651099	0.293572	0.476884	0.213488	-0.585084	0.609017	-0.103588	0.000944467	0.747819	0.562505	0.510168	0.197832	0.769051	0.692401	0.225551	0.596773	D
AA_SLE_1314_10	GSE88884_ILL2	-0.07984	-0.0571719	-0.00119679	0.352442	0.466729	0.219039	0.0885029	0.345587	0.23153	0.484944	0.491475	0.00982884	0.515209	0.762343	0.339369	0.683329	0.185927	-0.0864425	0.214526	0.451434	0.506901	0.77567	0.441941	-0.028241	0.0653773	0.56646	G
AA_SLE_1342_12	GSE88884_ILL2	0.625719	0.279728	-0.192702	-0.267151	-0.466202	0.823705	-0.46172	-0.020481	-0.233168	0.801716	-0.570481	-0.529739	-0.271168	-0.535126	-0.655037	-0.671078	-0.319356	-0.341024	0.0903482	0.250579	-0.522574	0.673801	-0.562132	0.771445	-0.122675	0.572793	A
AA_SLE_1345_10	GSE88884_ILL1	0.0996701	-0.374157	-0.523902	0.0686066	-0.0396244	0.240354	0.0100131	0.309576	-0.282913	-0.107286	0.579883	-0.198974	0.443583	-0.00900157	-0.596561	-0.532627	0.101529	0.139963	0.456866	0.0744823	-0.53885	0.183112	0.241727	-0.141632	-0.0923097	0.0372901	E
AA_SLE_1352_14	GSE88884_ILL1	0.61011	-0.124237	0.199578	0.768324	0.379639	0.604815	-0.652493	0.439282	0.0477603	0.393659	-0.0302992	-0.166125	-0.626467	-0.398287	-0.189273	0.0526516	-0.312882	-0.640262	-0.772094	0.361538	0.388199	0.780213	-0.658441	0.606111	-0.16515	0.762799	E
AA_SLE_1364_10	GSE88884_ILL1	0.147312	0.0610425	0.704327	0.243511	0.0647966	0.681419	-0.616859	0.660681	0.192345	0.16835	0.235242	0.155724	0.567286	0.253651	-0.585345	0.782856	-0.0126362	0.0306009	-0.415744	0.514607	0.178718	0.628696	-0.166016	0.690167	0.219729	0.639746	D
AA_SLE_1371_10	GSE88884_ILL1	-0.51871	-0.702846	-0.201959	-0.222918	-0.510577	-0.146655	-0.53671	-0.592997	-0.480394	0.02938	-0.800882	-0.461134	-0.523655	-0.701246	0.0613139	-0.753023	-0.432507	-0.662645	-0.566298	-0.304763	-0.559282	-0.351327	-0.519625	-0.400655	-0.368185	-0.639764	B
AA_SLE_1381_8	GSE88884_ILL2	0.330263	0.318258	0.327876	0.209063	-0.386112	0.107466	-0.509202	-0.0655771	-0.505997	-0.257985	-0.468828	-0.307491	-0.0113498	-0.182238	0.265165	-0.269362	-0.284043	-0.255212	-0.568562	0.0375686	0.581157	0.515586	0.356464	-0.178526	-0.211875	-0.404272	E
AA_SLE_1388_10	GSE88884_ILL2	-0.626976	-0.351094	0.328721	-0.167846	-0.524152	-0.643584	-0.454803	-0.51933	-0.61295	-0.584829	-0.881912	-0.674197	-0.455245	-0.346212	-0.0370993	0.00257069	-0.0915403	-0.447381	-0.303487	-0.494591	-0.313815	0.05413	-0.326803	-0.752144	-0.305388	-0.667866	B
AA_SLE_1393_10	GSE88884_ILL2	-0.632663	-0.310762	-0.751853	-0.481072	0.24796	-0.640474	0.382671	-0.750699	-0.110426	0.0384225	0.191283	0.0923174	-0.261493	-0.367949	0.578293	-0.805539	-0.0899385	0.2705	-0.170249	-0.393862	0.196707	-0.26395	-0.42496	-0.611847	-0.0793345	-0.608405	F
AA_SLE_1400_8	GSE88884_ILL2	-0.10404	0.574384	-0.0105721	0.791072	-0.364212	0.162777	-0.579085	0.666089	0.221478	0.118828	0.83525	-0.229301	0.152029	0.374683	-0.288989	-0.286566	-0.205733	0.089386	-0.786369	0.53781	-0.795266	0.896173	-0.166758	0.371292	0.0801991	0.690345	E
AA_SLE_1407_6	GSE88884_ILL2	-0.34657	-0.231743	0.087918	-0.55816	0.0528167	-0.470704	-0.574134	-0.579396	0.169081	-0.636193	-0.739313	-0.26931	-0.0677055	0.140653	0.388618	-0.221081	-0.340873	-0.516292	-0.692794	-0.548953	0.47987	0.0982349	-0.576903	-0.312924	8.81e-05	-0.26727	B
AA_SLE_1408_16	GSE88884_ILL1	-0.387194	-0.224418	-0.328833	-0.456252	0.192953	-0.484908	-0.357415	-0.503985	-0.500072	-0.319024	-0.566452	-0.597171	-0.572122	-0.237796	-0.566261	-0.357707	-0.20501	-0.584935	-0.639643	-0.553788	0.135632	-0.178313	-0.533109	-0.563753	-0.21854	-0.587894	B
AA_SLE_1416_8	GSE88884_ILL1	0.18768	-0.116755	0.686987	0.767486	0.310011	0.622653	-0.0665391	0.0595964	-0.0269	0.429372	0.131081	-0.53984	-0.127889	-0.285515	0.44134	0.591626	-0.155421	-0.293204	0.401914	0.525566	-0.469304	0.80143	0.143165	0.251357	0.0843392	0.722405	D
AA_SLE_1419_8	GSE88884_ILL1	-0.183404	-0.080859	0.0579378	-0.569672	-0.0514731	0.0348579	-0.430369	0.234878	-0.251501	0.252826	-0.673604	0.320059	-0.230491	0.227012	-0.395851	-0.0375901	0.163832	-0.254156	-0.380652	-0.457243	-0.829952	-0.59112	0.0650386	-0.498557	-0.0453261	-0.508875	C
AA_SLE_1433_8	GSE88884_ILL1	-0.65677	0.757196	0.524598	-0.636618	0.246387	-0.494551	0.642944	0.286466	0.380923	-0.516538	-0.297916	0.198709	-0.169586	0.662983	0.807362	0.430779	0.126007	0.407477	-0.645957	0.236296	-0.601829	0.398625	0.77502	-0.698883	-0.0263977	-0.00816535	H
AA_SLE_1435_28	GSE88884_ILL2	-0.457633	0.561634	0.177211	-0.418782	-0.0977196	-0.207176	0.471864	0.580468	0.125337	-0.614244	-0.100733	0.429998	0.202939	0.366454	0.675474	-0.334983	0.253117	0.762153	-0.523115	-0.308285	0.116309	0.414737	-0.424218	-0.71322	-0.0171931	-0.177355	H
AA_SLE_1437_14	GSE88884_ILL1	-0.521418	0.310652	-0.116741	-0.0149963	-0.23618	-0.394204	0.591921	0.35756	0.0399368	-0.0182738	-0.462572	0.250869	0.534414	0.268487	0.238024	-0.337293	0.139471	0.325086	-0.596467	-0.0686238	-0.00643617	-0.493383	0.579871	-0.377127	0.0841322	-0.475553	H
AA_SLE_1438_8	GSE88884_ILL2	0.344658	0.375361	0.475909	0.333183	0.453882	0.691886	0.419848	0.652931	0.444982	-0.0978484	0.695771	0.497158	0.644601	0.542061	0.77496	0.443613	0.371624	0.335025	0.557517	0.575326	0.00580602	0.400849	0.556398	0.598918	0.416099	0.719973	G
AA_SLE_1444_16	GSE88884_ILL2	-0.745307	0.0544434	-0.618423	-0.145434	-0.615715	-0.884347	-0.309305	-0.314938	-0.552905	0.0263142	-0.623973	-0.370067	0.400091	-0.494095	0.313875	-0.524466	-0.0185867	-0.180295	-0.707904	-0.466154	-0.423649	-0.309011	-0.244177	-0.751464	-0.20586	-0.707978	B
AA_SLE_1445_10	GSE88884_ILL2	-0.335336	-0.409827	-0.588977	0.213063	-0.334706	-0.492321	-0.0509153	-0.487985	-0.508532	0.194711	-0.530569	-0.545948	-0.189134	-0.433977	0.278698	-0.618411	-0.162751	-0.0601476	-0.376711	-0.470521	-0.455009	0.143891	-0.400607	-0.741404	-0.271812	-0.605754	B
AA_SLE_1450_10	GSE88884_ILL2	-0.0152308	0.419398	0.76191	-0.663991	0.510311	0.650966	-0.470447	0.589224	0.364487	0.0411338	-0.599929	0.226981	0.02639	-0.175674	0.53458	0.772399	-0.167014	-0.439179	-0.435915	0.522065	0.0970526	0.473211	0.692096	0.640695	0.121077	0.533634	D
AA_SLE_1464_18	GSE88884_ILL1	0.42878	-0.606128	0.724018	0.647672	-0.438063	0.583406	-0.785006	0.446463	-0.0108221	0.0401454	0.598232	-0.325893	0.034596	-0.440275	-0.655824	0.6307	-0.402564	-0.267685	0.235086	0.61893	-0.334108	0.411811	0.236328	0.657283	-0.0917587	0.452462	D
AA_SLE_1467_8	GSE88884_ILL1	-0.348959	-0.801358	-0.156478	-0.626118	0.454622	0.0577716	-0.696822	-0.764683	-0.472301	0.502767	-0.650592	-0.772714	-0.775616	-0.674173	-0.772866	0.413254	-0.515931	-0.418115	0.28361	0.0652155	-0.22426	-0.584905	-0.0888162	0.264443	-0.437371	-0.561717	A
AA_SLE_1472_10	GSE88884_ILL1	-0.0421095	0.128621	0.754746	-0.193093	0.304861	0.635709	-0.185788	0.743024	-0.0215481	0.329805	0.223854	0.00930693	0.0894661	0.166733	-0.802892	0.616257	0.010221	0.410383	0.509667	-0.131638	-0.146461	0.619258	0.610493	0.253714	0.113622	0.0966939	D
AA_SLE_1473_14	GSE88884_ILL2	0.324947	0.0545068	0.461194	0.737973	0.231528	0.667035	-0.155963	0.352956	0.286169	0.618404	0.673358	-0.171623	0.0151804	0.567762	0.627901	0.351796	0.230581	0.285599	0.0131675	0.549019	-0.594181	0.870789	-0.354891	0.314947	0.0548217	0.685088	G
AA_SLE_1483_26	GSE88884_ILL2	-0.309621	0.879184	-0.382822	0.723138	0.136129	-0.340638	0.735508	0.789964	0.54676	-0.151319	0.761476	0.690801	0.27622	0.437234	0.684426	-0.798502	0.454515	0.643283	-0.0427424	-0.138615	0.35528	0.55225	0.39103	-0.721519	0.235098	0.562705	H
AA_SLE_1503_14	GSE88884_ILL2	0.460698	0.281802	0.71895	-0.243757	0.228944	0.570187	-0.309796	0.467552	0.366437	0.388888	0.162405	0.433398	0.0944448	0.516301	-0.730643	0.757433	-0.182044	0.0772756	0.104356	0.465671	-0.272252	0.529052	0.541573	0.65605	0.0393497	0.449602	D
AA_SLE_1506_12	GSE88884_ILL1	0.610838	-0.314921	0.398923	-0.515053	0.085499	0.783092	-0.558104	0.421709	0.0889751	0.0535848	0.711843	-0.0889834	0.22419	0.157308	-0.255792	0.617666	0.0676554	-0.398169	-0.0973126	0.390798	-0.514548	0.558018	-0.571104	0.495489	-0.0357785	0.635512	D
AA_SLE_1519_6	GSE88884_ILL2	0.5888	-0.232653	0.209757	0.343212	-0.176934	0.474113	-0.697929	-0.441763	-0.530581	0.496129	-0.525041	-0.583291	-0.494603	-0.532815	-0.680509	0.179401	-0.290723	-0.474128	-0.0605495	0.128455	-0.472982	0.635923	-0.68614	0.395503	-0.197657	0.161577	A
AA_SLE_1536_8	GSE88884_ILL2	-0.064367	-0.813157	-0.158312	-0.607261	-0.556206	-0.0424546	-0.638005	-0.882148	-0.630758	-0.479812	-0.95498	-0.73866	-0.729938	-0.80458	-0.625787	-0.413406	-0.511961	-0.371671	-0.140464	-0.172092	-0.166	-0.656972	-0.219045	0.0142692	-0.455585	-0.619189	B
AA_SLE_1542_10	GSE88884_ILL2	-0.405789	-0.786383	0.758302	-0.0926566	-0.423039	0.298418	-0.592144	-0.208103	-0.442316	-0.184702	-0.649672	-0.474895	-0.562527	-0.6983	-0.708473	0.814058	-0.481021	-0.517236	0.0607609	0.0142146	-0.466933	0.409214	0.106145	0.0404965	-0.279139	-0.435331	A
AA_SLE_1543_13	GSE88884_ILL1	0.529263	-0.274977	0.482866	0.00597555	0.0506004	0.306773	-0.455311	0.594356	0.217283	0.140234	0.829658	0.343717	0.63366	0.581697	0.554078	0.683312	0.221797	0.21837	-0.752656	0.602259	-0.358213	0.132472	0.495309	0.511228	0.205354	0.512144	G
AA_SLE_1552_8	GSE88884_ILL2	-0.292012	0.64147	-0.0687808	-0.763677	0.199144	-0.300258	0.441804	-0.776955	0.163314	-0.347964	-0.676544	-0.186072	-0.50334	0.25122	0.195466	-0.306951	-0.207638	-0.229765	-0.764095	-0.288264	0.661554	-0.313346	0.283412	-0.0780889	-0.0246999	-0.194398	F
AA_SLE_1571_8	GSE88884_ILL1	0.0729354	0.322821	0.806442	-0.330751	0.443701	0.647699	0.0793569	-0.216119	0.62855	0.281787	0.119737	0.3921	0.405194	-0.0972536	0.0960878	0.70517	-0.142682	0.438034	0.488689	0.532443	0.607045	0.479036	0.36893	0.60569	0.297811	0.582067	D
AA_SLE_1573_12	GSE88884_ILL1	-0.397822	0.0973405	0.270882	-0.323879	0.2199	-0.00222109	0.103742	0.784855	0.249376	-0.015898	0.641887	0.453171	0.657839	0.785027	-0.721075	0.767352	0.304086	0.0773965	-0.677349	0.468565	0.647642	-0.314221	-0.126064	0.0211708	0.0810978	0.347439	G
AA_SLE_1593_11	GSE88884_ILL2	-0.486618	-0.713037	-0.0982852	-0.139858	-0.417568	-0.178606	-0.672421	-0.769225	-0.485011	-0.00553112	-0.996161	-0.766008	-0.642438	-0.726548	-0.646906	-0.240905	-0.426525	-0.589181	-0.301726	-0.464363	-0.756242	-0.450436	-0.657631	-0.325606	-0.382924	-0.433605	B
AA_SLE_1605_9	GSE88884_ILL1	-0.0379466	-0.549883	-0.563521	0.796405	0.10092	-0.00225901	-0.276372	0.361313	-0.28979	0.281254	0.0710048	-0.280798	0.602111	0.0118334	0.718851	-0.0509983	0.180453	-0.119195	-0.525688	0.388532	-0.564731	0.62611	-0.165874	-0.285533	-0.0937557	0.404209	E
AA_SLE_1606_8	GSE88884_ILL1	-0.258922	-0.188645	0.286586	-0.254437	-0.201723	0.467268	-0.566899	-0.360352	-0.251728	-0.351168	0.190187	-0.240929	-0.0839419	-0.473453	-0.083656	-0.427411	-0.381486	-0.40998	0.403578	-0.0879351	-0.5718	0.359887	0.288344	-0.0580812	-0.278818	-0.273365	E
AA_SLE_1635_8	GSE88884_ILL2	0.588494	0.763984	0.210686	-0.539068	-0.155107	0.774473	0.616511	0.869372	0.574695	-0.0720145	0.844437	0.624495	0.21526	0.458301	0.212948	-0.713959	0.347874	0.562457	-0.638675	0.180038	-0.125913	0.471198	0.872632	0.63938	0.283549	0.493797	G
AA_SLE_1638_6	GSE88884_ILL2	-0.638596	-0.0322345	-0.206714	0.000926567	0.158198	-0.792125	0.0134053	0.148774	-0.381218	-0.180866	0.206762	-0.226161	0.153233	0.0163114	-0.653001	-0.398628	0.0156158	0.0546333	-0.607666	-0.22263	0.683873	0.569521	-0.327859	-0.436145	-0.00361401	-0.407419	F
AA_SLE_1643_8	GSE88884_ILL2	0.477258	-0.375896	0.713191	-0.458378	0.0991787	0.855312	-0.610462	-0.603287	0.11483	0.668925	0.26584	-0.385113	-0.480988	-0.52064	-0.603076	0.618079	-0.470171	-0.474773	0.808738	0.610915	0.276313	0.506129	-0.255694	0.752372	-0.0842545	0.569	A
AA_SLE_1644_8	GSE88884_ILL2	0.363268	-0.45398	-0.0725837	-0.433684	0.493448	0.414929	-0.14191	-0.570292	0.39815	0.474625	-0.595022	0.30637	-0.121425	-0.0759686	-0.784075	0.0312821	-0.137642	-0.0509374	0.749111	-0.27274	-0.186021	-0.227928	-0.643714	0.172626	-0.0839884	0.119801	A
AA_SLE_1651_10	GSE88884_ILL1	0.753898	-0.63222	0.768439	0.618881	-0.0283187	0.709822	-0.735672	0.125588	-0.0469587	-0.141221	0.787081	-0.440988	0.26547	-0.295248	-0.0387813	0.828884	-0.16953	-0.271094	0.671704	0.442833	-0.0326152	0.632	-0.513394	0.516711	0.0337384	0.351208	D
AA_SLE_1659_10	GSE88884_ILL2	-0.667637	-0.5647	0.386055	-0.585219	0.282688	0.34292	0.341308	-0.820084	0.0580664	-0.185666	-0.546788	-0.326426	-0.467528	-0.0720603	0.106074	0.468263	-0.227345	-0.397076	-0.872704	-0.146982	0.169771	-0.398797	-0.34441	0.270327	-0.042638	-0.398537	C
AA_SLE_1665_8	GSE88884_ILL1	-0.00507049	-0.765276	0.746581	-0.779467	-0.129693	0.748019	-0.296154	-0.837793	-0.13814	-0.280982	-0.778641	-0.481075	-0.556726	-0.427429	-0.728511	0.788042	-0.403856	-0.750708	0.874227	0.054992	0.782981	0.145222	0.270823	0.588471	-0.170962	0.0132517	A
AA_SLE_1675_8	GSE88884_ILL2	-0.653432	0.570235	-0.537131	-0.282299	-0.0805261	-0.624191	0.678908	0.537607	0.494878	-0.229304	0.387282	0.603081	0.297824	0.452064	-0.260009	-0.686149	0.266846	0.46049	0.444771	-0.627962	0.465962	-0.45868	0.0219578	-0.742848	0.147461	-0.396735	H
AA_SLE_1682_10	GSE88884_ILL2	-0.54637	-0.855391	-0.379902	-0.481373	-0.0777454	-0.548965	-0.00563848	-0.854492	-0.331915	-0.614028	-0.980107	-0.635215	-0.431174	-0.5724	-0.590288	-0.588935	-0.207139	-0.511017	-0.144842	-0.550559	0.175672	-0.237583	-0.567544	-0.664135	-0.393457	-0.622801	B
AA_SLE_1683_8	GSE88884_ILL2	-0.660124	-0.726419	0.297602	0.0334309	-0.403531	-0.333453	-0.721216	-0.290867	-0.577274	0.158981	-0.730715	-0.723872	-0.267557	-0.590238	-0.774326	-0.40334	-0.403234	-0.512754	-0.0476885	-0.497734	-0.618706	0.0621196	-0.510479	-0.475617	-0.270587	-0.609925	B
AA_SLE_1689_7	GSE88884_ILL1	0.263649	-0.418033	0.701359	0.368636	-0.0787969	0.707514	-0.745111	0.409624	0.143447	0.311543	0.580951	-0.209282	-0.0720757	-0.0232683	-0.645198	0.602623	-0.171768	-0.364138	-0.467002	0.386767	0.393207	0.786923	-0.512318	0.664832	-0.0113952	0.580409	D
AA_SLE_1709_22	GSE88884_ILL2	0.339791	-0.363033	0.394142	-0.478397	-0.236617	-0.465341	-0.152264	0.525305	0.0444408	-0.54432	0.206415	0.440086	0.336946	0.306438	-0.120267	-0.494663	0.167721	0.0597199	0.0675843	-0.481605	-0.869324	-0.631787	0.369684	-0.357334	0.0917249	-0.527907	F
AA_SLE_1710_8	GSE88884_ILL1	-0.375018	-0.674278	-0.161946	-0.255166	-0.1104	-0.612326	-0.290071	-0.390833	-0.500962	-0.22665	-0.847457	-0.555751	-0.669453	-0.498325	-0.342474	-0.630957	-0.171887	-0.472725	-0.288225	-0.471777	0.0528197	-0.525003	0.123539	-0.658493	-0.255596	-0.736794	B
AA_SLE_1724_10	GSE88884_ILL1	-0.13725	-0.143088	-0.556738	-0.368418	-0.135797	-0.383485	-0.49174	-0.329039	-0.447732	-0.216748	-0.647197	-0.572984	-0.267328	-0.514455	-0.56185	-0.48085	-0.0985378	-0.446842	-0.321331	-0.548985	-0.0137377	-0.47055	-0.600915	-0.558847	-0.194109	-0.621632	B
AA_SLE_1730_20	GSE88884_ILL1	-0.0562665	-0.552692	0.797952	0.541801	-0.244699	0.517617	-0.197785	0.472834	0.0782398	-0.591243	-0.56847	-0.394795	0.0507729	-0.0474272	-0.219518	0.661094	-0.258746	-0.246262	0.688549	0.378792	0.00907389	0.828113	0.459902	0.499973	0.0704965	0.472274	D
AA_SLE_1732_8	GSE88884_ILL2	0.532308	-0.276277	0.403783	0.631147	-0.155548	0.525606	-0.412013	0.65299	0.209546	-0.246472	0.69679	-0.267241	0.658055	0.235592	-0.337368	0.561383	0.311872	-0.208401	0.64703	0.393632	0.632812	0.652982	0.408025	0.221215	0.2152	0.519745	D
AA_SLE_1734_6	GSE88884_ILL2	-0.335959	0.859386	-0.189638	-0.451643	0.384867	-0.658452	0.595594	0.74295	0.365415	-0.60415	0.327643	0.656195	0.774771	0.623226	0.675934	0.018568	0.505507	0.638238	0.0184345	-0.0862364	0.24076	-0.390566	0.5701	-0.575132	0.363992	0.0238851	H
AA_SLE_1739_8	GSE88884_ILL1	0.638686	-0.238375	0.853154	-0.392067	0.0121591	0.738641	-0.298843	0.600093	0.320654	0.448886	0.803484	0.327963	0.470221	0.487238	-0.599173	0.732693	0.120562	0.353373	0.761004	0.508193	0.781264	0.218866	-0.104639	0.700225	0.0313723	0.485712	D
AA_SLE_1750_6	GSE88884_ILL2	-0.0240523	0.436213	0.446183	-0.51823	0.29258	0.200656	0.294939	0.772971	0.558101	-0.280145	-0.491499	0.595867	0.798581	0.778076	0.530646	0.607223	0.271884	0.167177	-0.0916257	0.502563	0.588566	-0.201803	0.760685	0.596397	0.303008	0.681957	G
AA_SLE_1751_10	GSE88884_ILL2	0.487062	0.229423	0.648963	0.750451	0.206373	0.684533	-0.584235	0.447686	0.143765	0.682242	0.480853	0.164509	0.230361	-0.178261	-0.667471	0.469484	-0.248184	-0.547931	0.250119	0.517271	0.567536	0.775657	0.503447	0.659172	0.107318	0.717113	D
AA_SLE_1759_10	GSE88884_ILL2	0.0336596	-0.770964	0.308365	-0.403202	-0.46457	0.0367396	-0.449115	-0.834962	-0.395217	-0.197955	-0.971097	-0.462528	-0.741238	-0.521499	-0.146017	-0.537958	-0.467739	-0.57126	-0.151272	-0.273574	0.705583	-0.525579	-0.631781	-0.401155	-0.364799	-0.58573	B
AA_SLE_1763_12	GSE88884_ILL2	-0.352886	-0.455261	-0.494751	-0.113475	-0.533916	-0.705697	-0.588004	-0.493459	-0.545909	-0.206793	-0.525429	-0.626047	-0.466299	-0.591937	0.193273	-0.588752	-0.243878	-0.389528	-0.533002	-0.341704	-0.258691	0.343008	-0.548937	-0.578806	-0.329615	-0.646482	B
AA_SLE_1764_9	GSE88884_ILL2	0.284034	-0.609776	-0.439906	0.551617	-0.521126	-0.0290377	0.247189	0.578019	-0.307441	0.0301105	0.0525061	-0.31364	0.264937	0.140172	0.185344	-0.672938	-0.0686129	0.612901	-0.623903	-0.405726	0.50843	0.731504	-0.308656	-0.526272	-0.129263	-0.191134	E
AA_SLE_1790_12	GSE88884_ILL2	0.115825	0.756072	-0.295095	-0.323186	0.363861	0.403778	0.646908	-0.325337	0.55354	-0.395247	0.626018	0.598657	0.109833	0.431442	0.65703	-0.683662	0.157819	0.282915	0.143841	-0.303023	-0.157935	-0.591879	0.607954	-0.244724	0.105393	0.0588276	H
AA_SLE_1801_12	GSE88884_ILL2	0.0431872	0.420272	0.184768	0.322515	-0.00463895	0.635075	-0.546213	-0.0279113	0.0597716	0.554848	-0.163979	-0.361567	-0.00641005	-0.382374	0.398665	0.45806	-0.140754	-0.379592	0.0415649	0.434611	-0.596846	0.497939	-0.742996	0.727076	0.226305	0.474462	E
AA_SLE_1818_23	GSE88884_ILL2	-0.507895	0.475577	-0.773728	0.550081	-0.408491	-0.795596	0.373214	0.0419498	0.0761974	-0.532843	0.651512	0.488954	0.410569	-0.00362387	-0.642782	0.268984	0.254318	-0.044952	-0.851423	-0.0599892	-0.523208	-0.386084	0.451961	-0.673313	-0.133624	-0.327848	H
asian_SLE_0061_10	GSE88884_ILL1	0.161837	-0.0365598	0.852148	0.0607412	-0.207	0.709553	0.0822698	0.66891	0.188235	-0.60828	0.421333	-0.113286	-0.29325	-0.486712	-0.503183	0.721826	-0.216531	0.369567	0.0600864	0.201464	-0.245445	0.36247	0.414695	0.711434	0.206286	0.183658	D
asian_SLE_0115_10	GSE88884_ILL2	0.662785	-0.547483	0.718958	0.728207	0.4472	0.695776	-0.168257	0.369756	-0.0486417	0.57786	0.300263	0.360602	0.0314598	0.494245	-0.403669	0.768937	0.0785283	0.276424	0.784294	0.58846	0.529972	0.815226	-0.00373551	0.531871	0.0445401	0.624362	D
asian_SLE_0229_10	GSE88884_ILL2	0.143283	-0.913037	-0.581309	-0.455086	0.0457752	-0.0534014	-0.551113	-0.941727	-0.601112	0.0943162	-0.830198	-0.613152	-0.714207	-0.76128	-0.264963	-0.227234	-0.414517	-0.452642	0.370733	-0.286723	0.695182	-0.521181	-0.589412	-0.227021	-0.367494	-0.529621	B
asian_SLE_0298_8	GSE88884_ILL1	0.718133	-0.546303	0.325605	0.705918	0.186186	0.815256	-0.305888	0.0923256	0.108998	0.83458	0.481995	0.226641	-0.0538986	-0.175616	-0.355579	0.628116	-0.135376	-0.142313	0.900086	0.594038	-0.143267	0.700078	-0.399095	0.7125	-0.0167979	0.795069	D
asian_SLE_0653_8	GSE88884_ILL2	-0.608133	-0.305418	-0.448606	0.756121	-0.478863	-0.682167	0.302572	-0.0079775	-0.415795	-0.592074	-0.34392	-0.435136	-0.455922	-0.560963	0.818369	-0.646962	-0.0303443	-0.0521824	-0.707491	-0.451807	-0.422998	0.732326	-0.28257	-0.691681	-0.0628634	-0.233097	F
asian_SLE_0760_6	GSE88884_ILL1	0.126437	-0.557572	0.643378	-0.826884	0.179123	0.556701	0.400072	-0.858585	0.475502	0.565802	-0.720581	0.196391	-0.602117	-0.0999019	-0.52158	-0.0215013	-0.22252	-0.0469193	0.442967	-0.213477	0.660173	-0.472073	-0.397235	0.516327	0.054416	0.182488	A
asian_SLE_0841_8	GSE88884_ILL2	-0.425651	0.277561	-0.509298	0.23478	-0.538958	-0.580483	-0.391981	-0.493306	-0.468631	0.0556825	-0.557949	-0.441046	0.138603	-0.646136	-0.0079463	-0.593176	-0.0622277	0.0904014	-0.643688	-0.431595	-0.500079	0.349241	-0.358262	-0.55447	-0.234885	-0.527796	B
asian_SLE_0850_8	GSE88884_ILL1	-0.33405	-0.569006	0.482228	-0.800722	0.375737	-0.0311027	-0.187246	-0.680519	-0.132912	0.572596	-0.297324	-0.445017	-0.427991	-0.554481	-0.584638	0.582877	-0.316568	-0.183965	0.690415	0.291197	0.634724	-0.448192	-0.484772	0.608274	-0.0888909	0.1259	A
asian_SLE_1174_10	GSE88884_ILL2	0.491772	0.642311	0.650845	-0.0110401	-0.345744	0.711076	-0.283002	0.497855	0.400271	0.669898	0.41245	0.145084	0.0276779	-0.377987	0.538182	0.680357	-0.202853	0.0630493	0.651041	0.49642	0.153641	0.361663	0.646002	0.733335	0.283343	0.565521	D
asian_SLE_1238_12	GSE88884_ILL1	0.557254	-0.0216712	0.555323	-0.0428213	0.530558	0.670259	-0.555631	0.473892	0.30868	0.249441	0.181922	-0.211121	0.171664	0.256072	-0.758289	-0.341317	-0.306356	-0.517801	0.134055	0.233739	-0.344353	0.431943	0.668906	0.671304	0.0142286	0.419123	D
asian_SLE_1462_12	GSE88884_ILL1	-0.201601	0.241175	-0.161404	0.370832	-0.198145	-0.203111	-0.079237	0.611264	-0.374197	0.17978	-0.493007	0.0220124	-0.125536	0.499427	-0.343039	0.122465	0.219003	0.583366	-0.270305	-0.251863	-0.0446715	0.250817	-0.466033	-0.641687	-0.111022	-0.449915	F
asian_SLE_1572_6	GSE88884_ILL2	-0.388879	-0.225661	-0.586544	0.19094	-0.570642	-0.577709	-0.288332	-0.0283162	-0.60069	-0.267307	-0.510599	-0.474079	0.0100593	-0.501349	0.482826	-0.683855	0.0164841	-0.124798	0.710378	-0.384594	-0.168914	-0.569757	0.146914	-0.633939	-0.152967	-0.735487	B
asian_SLE_1581_10	GSE88884_ILL1	0.639846	-0.0441603	0.43385	-0.319669	0.491959	0.651209	0.0131119	0.461817	0.382875	-0.100844	0.650556	0.40322	0.500473	0.240284	-0.578881	0.420749	0.115781	0.433999	0.775455	0.132728	-0.406552	0.109442	0.557451	0.51123	0.196034	0.103446	D
asian_SLE_1654_8	GSE88884_ILL2	-0.372984	-0.494689	-0.498429	-0.426847	-0.3123	-0.609056	0.11997	-0.703568	-0.418278	-0.391018	-0.100607	-0.204504	-0.216762	-0.33179	0.400409	-0.522771	-0.0979328	0.217694	-0.457023	-0.427508	-0.586123	-0.609082	0.0697763	-0.704703	-0.199796	-0.624831	B
asian_SLE_1722_9	GSE88884_ILL2	0.643192	-0.0118128	0.728647	0.528892	-0.214375	0.576507	0.215705	0.715943	0.212002	0.796583	0.935372	0.377918	0.62659	0.126393	-0.72368	0.33723	0.144709	0.471338	-0.0389314	0.360588	-0.678956	0.197287	-0.139941	0.694038	0.237213	0.350611	D
EA_SLE_0002_8	GSE88884_ILL1	-0.621049	0.74033	-0.379531	-0.0194349	0.0501682	-0.76536	0.138581	0.252996	-0.444976	-0.0543279	-0.531848	-0.46809	-0.521546	-0.538977	-0.0267947	-0.209551	-0.0831536	-0.0376737	-0.616802	-0.160609	0.111063	-0.383263	0.118712	-0.379011	0.0760838	-0.544462	F
EA_SLE_0003_12	GSE88884_ILL1	-0.194898	-0.566864	-0.442266	-0.667316	0.142698	-0.0705356	0.0366944	-0.583913	-0.195772	-0.4242	-0.85968	-0.205432	-0.564171	-0.304444	-0.651377	-0.0183644	-0.318049	-0.639155	-0.349137	-0.409135	0.032878	-0.732497	0.509541	0.0257168	-0.119189	-0.571041	B
EA_SLE_0004_18	GSE88884_ILL1	-0.348146	-0.483201	0.17716	-0.00308248	-0.154449	-0.440814	-0.549673	-0.422777	-0.502797	0.0580202	0.0749707	-0.711685	-0.466808	-0.481956	-0.60132	0.176516	-0.156135	-0.171866	-0.58504	0.0824471	-0.853963	0.803927	-0.59522	-0.216118	-0.268415	0.578614	E
EA_SLE_0006_8	GSE88884_ILL2	-0.295991	0.517071	-0.464333	-0.426341	-0.0513202	-0.500476	0.778562	0.558634	0.42703	-0.280861	0.365185	0.472961	0.330416	0.271156	-0.347299	-0.843609	0.087484	0.184996	-0.373459	-0.54435	0.342357	-0.413671	-0.750035	-0.243748	0.122658	-0.172656	H
EA_SLE_0009_10	GSE88884_ILL1	-0.435864	-0.297243	-0.494162	-0.466679	-0.195111	-0.343093	-0.278719	-0.510281	-0.309616	-0.594615	-0.812954	-0.629623	-0.621576	-0.475099	-0.274689	-0.72956	-0.320984	-0.232687	-0.623829	-0.356419	0.196516	-0.374995	-0.715977	-0.181156	-0.128765	-0.569506	B
EA_SLE_0010_16	GSE88884_ILL2	0.60001	0.735334	0.536571	0.288356	-0.690421	0.803197	-0.143693	-0.0229798	-0.219317	0.0531647	-0.692596	-0.33003	-0.417139	-0.175074	-0.424598	-0.287327	-0.245729	0.353584	-0.13335	-0.298562	-0.746851	0.361525	0.0302817	-0.179216	-0.109319	-0.518724	E
EA_SLE_0011_10	GSE88884_ILL1	0.580058	0.692888	0.241907	-0.310547	0.189707	0.642969	0.694564	0.55491	0.590476	-0.291479	0.741394	0.675713	0.421127	0.505364	0.0390035	0.214828	0.319765	0.662382	0.542396	-0.00347694	0.812037	0.445257	0.653149	0.541463	0.3839	0.613383	G
EA_SLE_0013_12	GSE88884_ILL2	0.0617192	-0.769028	-0.16294	-0.403469	0.746083	-0.430757	-0.00381492	-0.553208	0.16437	0.0634376	-0.229055	0.0619516	-0.157605	0.48385	-0.330951	0.64349	-0.0172885	-0.298942	-0.909636	0.377265	0.804846	-0.528435	0.466185	0.339148	-0.239327	0.259651	C
EA_SLE_0017_10	GSE88884_ILL2	0.586456	0.109455	0.665726	0.376933	0.367572	0.749573	-0.00694298	0.61751	0.427728	0.0829979	0.69171	0.535066	0.250162	0.334424	-0.310166	0.754386	0.0226094	0.340237	0.637143	0.436355	0.233745	0.753412	0.672303	0.62802	0.227083	0.708622	G
EA_SLE_0018_20	GSE88884_ILL2	-0.258377	-0.343679	0.495232	0.416162	-0.600232	0.673156	-0.485029	-0.0222871	0.0268153	0.268369	-0.301057	-0.413617	0.284839	-0.246559	0.646233	-0.080961	-0.287542	-0.0464107	-0.895308	0.302213	-0.386585	0.288572	-0.228553	0.526716	-0.0208432	0.282331	E
EA_SLE_0019_18	GSE88884_ILL2	0.604359	-0.856286	0.737603	-0.52749	0.377593	0.636505	-0.677521	-0.5574	-0.249017	-0.13101	0.482661	-0.39521	-0.171059	-0.268815	-0.551341	0.836501	-0.0622804	-0.271663	0.949932	0.548499	-0.786336	-0.250885	0.293352	0.232517	-0.157237	0.371692	A
EA_SLE_0020_10	GSE88884_ILL2	-0.466874	-0.760721	-0.52404	-0.641934	-0.257505	-0.0928054	0.3417	-0.904276	-0.0885276	0.000201915	-0.722538	-0.57782	-0.445834	-0.603491	0.896065	-0.102171	-0.326961	-0.28885	0.612749	0.309394	-0.244094	-0.759783	0.123327	0.178856	-0.206175	-0.197385	B
EA_SLE_0021_6	GSE88884_ILL2	0.545574	0.346883	0.700115	0.555134	0.23876	0.465017	-0.182989	0.693646	0.248384	-0.620158	0.822266	0.420908	0.387644	0.5412	0.436538	0.826858	0.314379	0.257458	-0.208981	0.630771	0.0794779	0.730483	0.709472	0.577157	0.297991	0.723605	G
EA_SLE_0022_12	GSE88884_ILL1	-0.219326	0.373554	0.678972	-0.036994	0.245318	0.701136	0.0286669	0.450383	0.24708	-0.0729743	-0.208826	0.183878	0.590962	0.47977	0.751782	0.602739	0.105986	0.362628	-0.599581	0.384901	-0.720598	0.0125166	0.457164	0.375759	-0.00478072	0.403121	G
EA_SLE_0023_14	GSE88884_ILL1	-0.646636	0.633078	-0.409418	0.581313	-0.587998	-0.74542	0.576661	0.552129	-0.0415945	-0.582527	-0.365399	-0.220943	0.0836774	0.16013	0.839638	-0.62068	0.257638	0.48469	-0.453672	-0.600962	0.038622	0.536627	-0.021833	-0.781979	0.105685	-0.457877	F
EA_SLE_0024_21	GSE88884_ILL1	0.344035	-0.10197	0.501359	0.589995	0.383564	0.566912	-0.344277	0.603342	0.097035	0.140937	0.296266	0.109186	-0.0278298	0.212578	-0.324446	0.298108	-0.221761	-0.325074	0.418701	0.542015	0.104134	0.65418	0.51279	0.736236	0.118759	0.62002	D
EA_SLE_0026_15	GSE88884_ILL1	-0.417234	-0.687205	0.00227951	0.15215	-0.281621	-0.391122	-0.157573	-0.756893	0.301656	-0.560657	-0.779887	0.284762	-0.114513	0.308524	0.379807	0.548665	0.237936	-0.297152	-0.66415	-0.444048	0.345237	-0.626107	-0.716932	-0.745712	-0.0773373	-0.237208	F
EA_SLE_0027_14	GSE88884_ILL2	-0.182844	0.698499	0.43379	0.264416	0.0540124	-0.00114228	0.374899	0.839541	0.391429	0.0968058	0.812209	0.536879	0.627339	0.516409	-0.324142	0.257489	0.333283	0.458598	-0.456622	0.121713	0.673712	0.313412	0.667551	0.346453	0.312291	0.238879	G
EA_SLE_0028_7	GSE88884_ILL1	0.525743	0.103176	-0.352444	0.533857	0.256587	0.462877	-0.301454	0.565716	0.0348685	0.258438	0.724642	0.181465	0.41145	0.430269	-0.0744208	0.593194	0.242923	0.282846	0.782022	0.720853	0.280978	0.454639	0.412312	0.760536	0.0652974	0.678377	G
EA_SLE_0029_6	GSE88884_ILL2	-0.584938	-0.516946	-0.039381	-0.487186	0.000510951	-0.788399	0.222203	0.54871	-0.141695	-0.0828224	0.135283	0.122228	0.0342637	0.151594	-0.366989	-0.308687	0.161092	-0.0776456	-0.519148	-0.595995	-0.41636	-0.669359	-0.0707925	-0.597733	-0.00521477	-0.62958	F
EA_SLE_0030_10	GSE88884_ILL2	-0.51177	-0.631936	-0.309871	-0.346287	-0.287224	-0.710643	-0.306808	-0.742739	-0.514973	0.440723	-0.149687	-0.515303	-0.454923	-0.513033	-0.259905	-0.183148	-0.162458	-0.425987	-0.259964	-0.434122	0.648244	-0.414207	-0.605838	-0.617117	-0.227407	-0.630341	B
EA_SLE_0031_14	GSE88884_ILL1	0.610487	0.412069	-0.591759	0.216317	-0.0518958	0.572148	-0.186346	0.737309	0.286128	-0.0631882	0.587644	0.167724	0.728179	0.394163	-0.736278	0.217065	0.271902	-0.157888	0.790367	0.283252	-0.765334	0.399705	-0.402683	0.463052	0.122619	0.605441	D
EA_SLE_0034_18	GSE88884_ILL2	0.367777	0.474413	0.527325	0.658463	-0.432644	0.184756	0.370508	0.801056	-0.0159477	-0.0386763	-0.266332	-0.170274	0.121356	0.208014	-0.488018	-0.105983	0.105785	-0.0100076	-0.651484	-0.329518	-0.249986	0.652827	0.474711	0.0958655	0.228788	-0.0426187	E
EA_SLE_0036_20	GSE88884_ILL1	-0.524326	-0.0289167	-0.647865	0.181678	-0.331885	-0.116108	-0.721471	-0.409601	-0.572566	0.0415065	-0.327432	-0.604227	-0.48541	-0.73641	-0.608345	-0.595777	-0.370009	-0.147092	-0.248466	0.423706	0.614759	0.306296	-0.235768	0.379403	-0.32983	-0.266493	B
EA_SLE_0038_6	GSE88884_ILL2	-0.173609	-0.712523	0.377784	-0.572704	0.559734	-0.0985901	0.15794	-0.619089	0.422157	-0.106247	0.0093231	0.442078	-0.39911	0.319364	-0.680983	-0.0905024	-0.213653	0.0367134	-0.489414	-0.0608654	0.798121	-0.583399	-0.617349	-0.283006	-0.0100923	-0.171718	C
EA_SLE_0039_8	GSE88884_ILL2	-0.19903	-0.245321	-0.479279	0.685592	-0.288448	0.0859024	0.448537	0.648058	0.0582363	-0.094489	-0.0419747	-0.21367	0.206167	-0.306549	0.861712	-0.847723	-0.123248	0.242664	0.867587	-0.211553	0.31216	-0.252042	0.334289	0.219057	0.246851	-0.038292	F
EA_SLE_0042_8	GSE88884_ILL2	0.199126	0.0608869	0.781116	-0.0208548	0.40212	0.409303	0.508136	0.745681	0.418756	0.260376	0.102922	0.425224	0.455142	0.507417	-0.654081	0.464981	0.265961	0.30771	0.549983	-0.210527	0.0715729	0.00548055	0.307088	-0.0373437	0.0458528	0.122639	G
EA_SLE_0043_8	GSE88884_ILL2	-0.714048	0.942994	0.268429	-0.292845	-0.329331	-0.661814	0.142709	0.552655	-0.275479	0.041413	0.699388	0.379133	0.743161	-0.0712437	0.426912	0.0403377	0.356279	0.562586	-0.566361	-0.382009	0.0640379	0.100337	0.443359	-0.59914	0.134193	-0.270633	H
EA_SLE_0045_8	GSE88884_ILL2	0.532528	0.593039	0.480755	-0.426898	0.588918	0.440235	0.304499	0.664	0.315965	0.659901	0.93918	0.552023	0.230114	0.795093	-0.627034	0.792929	0.399187	0.523937	0.967002	0.311174	0.419902	0.524261	0.53157	0.138634	0.188506	0.6565	G
EA_SLE_0046_10	GSE88884_ILL1	-0.215326	-0.263111	-0.44648	-0.757909	-0.134099	0.111433	-0.552622	-0.578	-0.47574	0.300135	-0.563089	-0.461608	-0.460648	-0.401674	0.208347	-0.162153	-0.199609	-0.529394	-0.506425	-0.114293	-0.0200145	-0.648672	-0.253852	-0.285978	-0.34088	-0.72346	B
EA_SLE_0047_10	GSE88884_ILL1	0.0182232	-0.286906	0.669108	-0.436596	0.328928	0.632928	0.0320274	-0.514536	0.439281	0.103133	-0.643263	0.189917	-0.631597	0.082597	-0.564432	0.385794	-0.227889	-0.0200222	0.693008	0.212741	0.657857	-0.08921	0.344181	0.552347	-0.0162914	0.431534	A
EA_SLE_0048_8	GSE88884_ILL2	-0.139786	0.304124	-0.289663	-0.541882	-0.0334772	-0.561786	0.104719	0.167168	-0.0597264	0.0754807	-0.696747	0.164545	0.120761	0.458481	-0.300787	-0.709512	0.0427599	-0.175904	0.424565	-0.623144	-0.219062	-0.472278	-0.801777	-0.650007	-0.196331	-0.574807	F
EA_SLE_0049_11	GSE88884_ILL1	0.25495	0.558693	-0.585987	0.611934	0.117483	-0.362055	0.0143368	0.776733	0.0166949	0.168606	0.687522	0.47486	0.574923	0.547215	0.646335	0.626346	0.51426	0.547629	0.435067	0.312751	-0.681621	0.246887	-0.100231	-0.551293	0.203922	0.241889	G
EA_SLE_0050_10	GSE88884_ILL2	-0.0915606	0.708826	-0.643455	-0.615057	0.309075	0.0809234	0.571202	0.112137	0.278469	-0.018297	-0.673879	0.147097	0.545822	0.599922	-0.276643	0.574116	0.447854	0.524236	0.710809	0.0958304	-0.0579211	-0.157122	0.504317	-0.292901	0.143157	0.432976	C
EA_SLE_0051_12	GSE88884_ILL2	-0.266449	-0.743364	-0.585059	-0.0566706	0.128165	-0.461353	-0.580113	-0.824238	-0.621903	-0.270004	-0.860383	-0.709904	-0.570205	-0.800894	-0.550616	-0.551554	-0.311352	-0.578875	-0.22138	-0.237528	0.868672	-0.5596	-0.641409	-0.585283	-0.380015	-0.69707	B
EA_SLE_0053_8	GSE88884_ILL2	-0.210235	-0.151306	0.763905	-0.615142	-0.222544	0.592518	0.346433	-0.636465	0.274004	0.531554	0.655649	0.28231	-0.206692	-0.581851	-0.522913	0.367917	-0.381708	0.218923	0.221449	0.44742	-0.698119	0.349191	0.0932639	0.579573	0.0179538	0.248627	D
EA_SLE_0056_6	GSE88884_ILL1	0.0481885	-0.660776	0.322816	-0.720391	0.309657	0.584709	-0.447581	-0.588	-0.454122	0.597483	-0.480524	-0.559965	0.131729	-0.378023	-0.77807	0.836707	-0.271239	-0.564979	0.66545	0.48235	0.408128	0.046844	0.224962	0.529141	-0.303042	-0.269135	A
EA_SLE_0057_14	GSE88884_ILL2	-0.298149	0.911894	-0.0754037	0.520641	-0.198272	-0.537826	0.459604	0.875381	0.331681	-0.138572	-0.111756	0.33152	0.52627	0.60235	0.399984	-0.363283	0.383392	0.185376	-0.347948	-0.422488	-0.636323	0.709223	-0.318538	-0.204982	0.395063	0.420906	H
EA_SLE_0062_9	GSE88884_ILL2	0.104493	-0.274364	-0.313808	-0.533176	-0.104067	0.556706	0.31475	-0.476531	0.238373	0.585125	-0.684698	-0.4917	-0.466153	-0.0399431	-0.431465	-0.642402	-0.191297	-0.249333	0.988514	-0.544864	0.699283	-0.643438	-0.373949	0.0900154	-0.181134	-0.358086	A
EA_SLE_0063_14	GSE88884_ILL1	0.134669	0.712486	-0.245209	0.19092	-0.106161	-0.27489	0.344458	0.587268	-0.0481946	-0.442169	-0.723606	0.246479	0.0989985	0.170671	-0.383012	-0.663841	0.191471	-0.0423769	-0.437099	-0.602812	0.609252	0.202031	-0.224553	-0.346796	0.294305	-0.542714	F
EA_SLE_0064_10	GSE88884_ILL2	-0.561418	0.309365	-0.313703	0.0928404	-0.707892	-0.612135	-0.088239	-0.382418	-0.265023	-0.191569	-0.319265	-0.238566	0.406043	-0.171312	0.643573	-0.214239	0.0297124	0.070557	-0.846593	0.28167	-0.36597	0.694505	-0.216425	-0.660741	-0.115579	-0.114114	F
EA_SLE_0065_12	GSE88884_ILL1	0.309409	-0.292885	-0.734544	0.373393	-0.327345	0.0374287	0.179513	0.532085	-0.13008	-0.548443	-0.0681494	-0.202418	-0.177688	0.172297	0.137226	-0.465463	0.195918	-0.301873	0.785579	-0.529553	0.0353083	-0.667554	-0.0903675	-0.197508	-0.157758	-0.472307	F
EA_SLE_0066_14	GSE88884_ILL2	0.468678	0.727912	0.270857	-0.121696	0.19098	0.710033	-0.0546817	-0.495111	0.515155	0.6366	0.188902	0.206842	0.119469	-0.390171	0.290124	0.24488	-0.163041	-0.187368	-0.104486	0.328301	-0.809302	-0.400558	-0.260581	0.71265	0.312866	0.554137	D
EA_SLE_0067_10	GSE88884_ILL2	0.369978	0.617449	0.606493	0.495808	0.167005	0.479439	0.320527	0.583801	0.477558	0.56711	0.133033	0.418036	0.131066	0.488917	0.108657	0.0916881	0.215497	0.483597	0.655634	-0.277213	0.189017	0.663294	0.556021	0.341275	0.264406	0.507427	G
EA_SLE_0068_8	GSE88884_ILL2	0.57932	0.299265	0.669092	0.451224	0.634263	0.255779	0.355956	-0.0514876	0.483336	0.0734818	0.777023	0.20854	0.419163	0.53283	-0.391758	0.761025	0.161496	0.258619	0.591459	0.397961	0.458043	0.42951	0.680755	0.506272	0.347508	0.551878	G
EA_SLE_0072_12	GSE88884_ILL1	0.282595	0.157405	0.463055	0.0291823	0.175931	0.275791	0.0289717	0.425655	0.484335	-0.00700647	-0.0426727	0.361837	-0.0329705	0.343696	0.500608	0.387785	-0.118772	-0.0297358	-0.51325	0.192654	-0.12437	0.38477	-0.0883823	0.478225	0.1428	0.382359	E
EA_SLE_0074_10	GSE88884_ILL2	0.218106	-0.662586	-0.708492	-0.706478	-0.173353	0.509202	0.157159	-0.812574	-0.295029	-0.545537	-0.662711	-0.256455	-0.754819	-0.387378	-0.0935893	-0.510126	-0.110364	-0.0598487	0.713973	-0.388624	0.0222723	-0.601813	-0.244082	-0.288823	-0.398165	-0.519344	B
EA_SLE_0077_6	GSE88884_ILL1	0.14265	-0.950157	-0.00314579	-0.63925	-0.226568	-0.354192	-0.156208	-0.888346	-0.0244573	-0.416908	-0.861734	-0.326061	-0.542475	-0.287529	-0.522094	-0.663205	-0.402974	-0.470406	0.683092	-0.153644	0.146251	-0.725102	0.0905249	-0.0801712	-0.259458	-0.469074	B
EA_SLE_0078_6	GSE88884_ILL1	-0.359023	-0.131895	0.373055	-0.473629	0.0661761	-0.369198	0.493173	-0.710387	0.235882	-0.243739	-0.202606	0.371071	0.0769611	0.254647	0.446885	0.390076	0.190402	-0.0687634	-0.343487	-0.310176	0.702529	-0.681189	-0.244245	-0.380932	0.0737405	-0.484485	C
EA_SLE_0081_8	GSE88884_ILL2	-0.474554	0.245787	-0.179249	-0.472274	0.23105	-0.191532	0.664949	-0.672251	0.482497	-0.349069	-0.0859733	0.0418154	-0.196221	0.190029	-0.438357	-0.509272	0.180093	0.184569	0.259594	-0.557852	0.812585	-0.434802	0.0959956	-0.45768	0.0952417	-0.136223	C
EA_SLE_0082_20	GSE88884_ILL2	-0.36481	0.787017	0.560654	0.26565	-0.346718	0.0397893	0.420403	0.81937	0.556436	-0.580862	0.954853	0.705315	0.464125	0.430651	0.438706	-0.404707	0.280267	0.586501	-0.318463	0.0159929	-0.582968	0.466182	0.261794	-0.355771	0.330322	0.34287	H
EA_SLE_0083_7	GSE88884_ILL1	0.210402	-0.799548	-0.287866	-0.64989	0.19843	0.427865	-0.512264	-0.821967	-0.323237	-0.2465	-0.697294	-0.351422	-0.603744	-0.45843	-0.64332	-0.674082	-0.441784	-0.604615	0.831152	-0.37013	0.0575209	-0.691547	0.041792	0.0701182	-0.329506	-0.465765	A
EA_SLE_0084_14	GSE88884_ILL1	0.350275	0.753104	-0.599522	0.466915	0.139716	-0.293609	0.669857	0.665644	0.592317	-0.210306	0.860592	0.706979	0.292695	0.577238	0.360691	0.0830556	0.357531	0.500347	0.208269	0.428988	0.768596	0.420512	0.394928	0.334882	0.195434	0.593726	G
EA_SLE_0089_20	GSE88884_ILL2	0.259788	0.0145105	-0.693525	0.267912	0.291829	0.0745043	-0.429614	0.0332321	0.173436	0.409785	-0.212737	0.0549737	0.400343	0.538046	0.377899	0.295838	0.119605	0.231559	-0.723705	0.54075	0.460767	-0.496024	0.416373	0.613726	0.0628019	0.482971	C
EA_SLE_0090_10	GSE88884_ILL1	0.60251	0.14522	0.688064	0.71931	0.199844	0.531508	-0.175585	0.708471	0.251027	0.357934	0.864526	0.528976	0.467209	0.463766	-0.611226	0.732455	0.157164	0.282205	-0.0397563	0.627223	0.503912	0.743104	0.777486	0.477206	0.174678	0.677304	G
EA_SLE_0091_8	GSE88884_ILL2	-0.214726	-0.413419	-0.652906	0.0109692	0.150744	-0.110941	-0.0779231	0.616693	-0.361279	0.0636715	-0.547257	0.418559	0.269505	0.45131	-0.745206	-0.360137	0.220424	-0.303708	-0.809849	-0.403274	0.447684	0.0751477	-0.701493	-0.0487984	-0.0133655	-0.380619	F
EA_SLE_0092_10	GSE88884_ILL2	0.0672796	-0.0274347	0.399429	0.681001	-0.275274	-0.0432229	0.5203	0.127406	0.364047	-0.409062	0.477268	0.14256	0.235848	-0.0377495	0.99251	-0.198832	0.224519	0.740232	-0.706423	0.141207	0.0941779	-0.522167	0.669111	-0.668238	0.0279213	0.0993896	H
EA_SLE_0093_10	GSE88884_ILL1	0.727346	-0.389216	0.457207	0.0886218	0.415821	0.602085	-0.704439	-0.56051	-0.182073	0.485893	0.0684666	-0.353147	-0.227549	-0.555566	-0.702442	0.813677	-0.309002	-0.235804	0.891265	0.577282	0.170691	-0.114406	-0.441438	0.645566	-0.0743802	0.385553	A
EA_SLE_0094_8	GSE88884_ILL1	-0.3439	-0.455947	-0.606463	-0.272651	-0.382523	-0.414171	-0.468548	-0.100074	-0.591324	-0.0471477	-0.103779	-0.325059	0.146072	-0.601507	-0.115911	-0.191152	0.0390899	-0.589438	-0.377723	-0.359382	0.251001	-0.671338	-0.339689	-0.565588	-0.259556	-0.573014	B
EA_SLE_0095_6	GSE88884_ILL1	0.372599	0.315519	0.778758	0.182312	0.324052	0.732037	0.0954287	0.580817	0.400411	-0.142203	0.508868	0.445614	0.238706	-0.0413809	-0.490513	0.493654	0.016953	0.270592	0.571253	0.400832	-0.563324	0.765387	0.697516	0.541329	0.251534	0.623742	D
EA_SLE_0096_6	GSE88884_ILL1	0.224492	-0.0767791	0.55367	-0.446715	-0.188246	0.486678	0.101939	-0.215642	0.404999	0.25273	-0.34617	0.406111	-0.0579443	0.197915	-0.660838	0.0489384	-0.286018	0.186439	-0.0156741	0.13232	0.45766	-0.249978	-0.378432	0.323422	0.10579	0.167941	C
EA_SLE_0097_12	GSE88884_ILL2	-0.53987	-0.652908	0.378408	-0.609249	0.00517526	-0.441425	0.512219	-0.751818	0.186338	-0.661282	-0.909198	-0.0314003	-0.64869	-0.1024	0.227782	-0.625422	-0.29402	-0.197187	-0.283008	-0.514847	0.791205	-0.599379	-0.670037	-0.562857	-0.184862	-0.534332	B
EA_SLE_0099_10	GSE88884_ILL1	0.346488	0.3837	0.261095	0.322548	-0.00179936	0.260267	-0.286823	0.340423	-0.0111391	0.612985	0.829182	0.192722	0.61711	0.0578491	0.722287	0.229116	0.166442	-0.0450554	0.763747	0.60255	-0.614804	0.484335	0.289065	0.501558	0.037855	0.424696	G
EA_SLE_0100_8	GSE88884_ILL1	0.291319	-0.88499	-0.527093	-0.54495	0.0395551	-0.181012	-0.463008	-0.853319	-0.192081	0.0607128	-0.849345	-0.383636	-0.75791	-0.550493	0.55141	-0.425429	-0.44475	-0.663776	-0.390757	-0.0514253	0.00504458	-0.657645	-0.705979	0.0500638	-0.466095	-0.535157	B
EA_SLE_0101_10	GSE88884_ILL1	0.0799851	-0.0512707	0.239608	-0.326115	0.250748	0.544989	0.651434	-0.487864	0.649721	0.430688	0.464818	0.629742	0.51266	-0.0378523	-0.660717	0.0556032	0.174991	0.541029	0.829804	0.244404	0.710656	-0.490499	-0.112192	-0.0672114	0.29352	0.47697	C
EA_SLE_0102_8	GSE88884_ILL2	0.215012	0.707288	0.595706	0.368293	-0.400646	0.730183	0.143613	0.838892	0.480722	0.385079	0.582474	0.588651	0.698021	0.43204	0.780102	0.564929	0.185855	0.595042	-0.865368	0.399701	0.247563	-0.234538	0.0546375	0.622325	0.399558	0.584862	G
EA_SLE_0103_9	GSE88884_ILL2	0.00575867	-0.0555538	-0.167448	0.241302	-0.447647	-0.0101653	0.0924614	0.423812	-0.29299	0.521688	-0.422031	-0.369313	0.0501919	-0.442272	-0.470776	0.127688	0.0614783	-0.163937	0.764451	0.2199	0.141161	-0.692096	-0.50458	0.515654	0.0310547	-0.184536	A
EA_SLE_0104_8	GSE88884_ILL1	-0.226319	-0.698862	-0.430504	-0.543952	-0.155328	-0.602177	-0.246904	-0.456174	-0.583085	-0.0478457	-0.766776	-0.408477	-0.44111	-0.41421	-0.0097112	-0.458678	-0.269429	-0.588339	-0.543695	-0.456596	-0.532808	-0.68165	-0.453992	-0.42575	-0.260041	-0.710637	B
EA_SLE_0112_10	GSE88884_ILL2	0.5316	-0.00888452	0.737825	0.481154	0.179518	0.429232	0.52884	0.594543	0.543186	-0.298841	0.469304	0.476858	0.264756	0.526364	0.705214	0.739292	0.181982	0.724935	0.213378	0.530395	-0.207198	0.725266	0.491862	0.49423	0.379757	0.70759	G
EA_SLE_0113_16	GSE88884_ILL1	-0.272831	-0.598102	-0.603729	0.701163	-0.699829	-0.461525	-0.374821	-0.321589	-0.621811	0.0532361	-0.466881	-0.628849	-0.697558	-0.683289	0.282672	-0.800152	-0.310996	-0.52472	-0.707269	0.0514414	-0.16308	-0.124398	-0.247972	-0.222042	-0.274408	-0.624683	B
EA_SLE_0114_8	GSE88884_ILL1	-0.50801	0.632349	0.0199818	0.023755	0.437725	-0.421465	0.753332	-0.0459122	0.255856	-0.138216	-0.242914	0.0619376	0.00209877	0.15759	0.932593	-0.469201	0.168948	0.342532	-0.873275	-0.436372	0.603858	0.474276	0.566592	-0.505255	0.176149	-0.35239	H
EA_SLE_0116_6	GSE88884_ILL2	-0.0873575	-0.606836	-0.297827	-0.590997	0.28173	-0.499151	0.271137	-0.813257	0.359516	0.760362	-0.60738	0.319195	-0.470157	0.0663639	-0.362876	0.55974	-0.181571	-0.230711	0.175239	-0.242063	-0.216413	-0.329075	-0.525457	0.35598	-0.0261627	0.276763	C
EA_SLE_0119_22	GSE88884_ILL2	-0.712773	0.676164	-0.624456	0.292427	-0.477145	-0.866544	0.71535	0.635752	0.310857	-0.331606	0.214222	0.111438	0.155942	0.28151	0.0313551	-0.754674	0.305487	0.714674	-0.572783	-0.574749	0.190184	-0.516087	-0.248403	-0.847673	0.0578808	-0.554984	H
EA_SLE_0123_10	GSE88884_ILL1	0.705471	0.255537	0.725891	0.407519	0.500938	0.638658	-0.635869	0.698911	0.116252	0.215244	0.67633	0.260074	0.11988	0.2108	-0.670608	0.86972	0.0809789	0.155979	0.971063	0.029905	0.127293	0.70463	0.484194	0.527378	0.347246	0.580494	D
EA_SLE_0127_10	GSE88884_ILL1	0.00876857	0.567359	-0.769439	-0.435304	-0.316295	-0.171633	0.259734	-0.191748	-0.193658	-0.264116	-0.539225	-0.353335	0.370385	-0.338123	0.957601	0.34163	0.0423121	-0.0867523	-0.249424	-0.166713	-0.455129	-0.678033	0.678753	0.10824	0.00631258	-0.414407	F
EA_SLE_0129_10	GSE88884_ILL2	-0.364384	0.00576071	0.354593	-0.286565	0.2749	-0.509155	0.614254	-0.657791	0.486696	-0.27566	-0.00172111	0.5134	-0.280059	0.290106	-0.380005	-0.264043	-0.000556387	-0.0213946	-0.33312	0.0620399	-0.140908	0.0160222	0.217816	-0.0750007	0.0538931	-0.287685	C
EA_SLE_0131_6	GSE88884_ILL2	0.455635	0.279035	-0.30931	-0.74245	0.236632	0.630963	0.0149911	0.108016	0.233365	-0.210174	-0.0176402	0.137963	-0.275709	0.472101	-0.380361	0.503862	0.179817	-0.303925	0.424213	0.488124	-0.0707271	-0.20578	0.479291	0.658684	0.0341161	0.576137	D
EA_SLE_0132_8	GSE88884_ILL2	-0.517844	0.834123	-0.623945	0.136811	-0.0461239	-0.58016	0.305649	0.624912	0.205562	-0.268279	-0.293588	0.357733	0.26528	0.646871	-0.0655665	-0.254338	0.309434	0.412677	-0.877622	-0.464831	0.217053	0.246697	-0.13245	-0.564343	0.0417771	0.239946	H
EA_SLE_0134_8	GSE88884_ILL1	-0.146433	0.325518	0.407701	-0.627067	0.429321	0.528132	0.172437	0.338622	0.526543	-0.13611	0.150005	0.490735	0.0170336	0.192725	0.33053	-0.461629	-0.138504	0.114739	-0.374804	0.385195	0.471615	-0.456123	-0.13209	0.714783	0.261898	0.463492	C
EA_SLE_0135_9	GSE88884_ILL2	-0.379266	-0.741076	-0.304414	-0.729571	0.148092	0.0952849	0.297183	-0.816522	-0.341044	0.768946	-0.585718	-0.387704	-0.619546	-0.178567	-0.607102	-0.0594978	-0.326536	-0.684701	-0.332252	-0.398079	-0.274999	-0.558088	-0.0359874	-0.49121	-0.325219	-0.574416	B
EA_SLE_0137_8	GSE88884_ILL2	-0.380538	-0.12266	-0.338954	0.156312	0.199432	-0.576894	-0.0598628	0.609235	0.0566439	-0.571348	-0.485156	0.472514	0.701576	0.443877	-0.626497	0.477801	0.29285	-0.167589	-0.829235	-0.26062	0.47284	-0.474126	0.519386	-0.280102	0.236725	0.0237204	H
EA_SLE_0138_10	GSE88884_ILL2	-0.228819	0.926699	0.230199	0.137231	0.378736	-0.515211	0.480787	0.774306	0.205021	-0.577077	0.333833	0.508707	0.128226	0.346361	-0.377354	-0.519618	0.346797	0.303651	-0.585898	-0.498907	-0.0244912	0.378854	-0.485439	-0.529789	0.292895	-0.448997	H
EA_SLE_0139_8	GSE88884_ILL1	-0.563361	-0.20221	0.305863	-0.717043	-0.0384511	0.0693759	0.202802	-0.546023	-0.00296994	0.359355	-0.516709	-0.280415	-0.552172	-0.120447	0.432754	-0.219287	-0.340209	-0.601964	-0.515619	-0.16579	-0.538031	0.498186	-0.245592	0.252424	-0.140801	-0.0113759	B
EA_SLE_0141_8	GSE88884_ILL1	-0.628312	-0.697657	-0.701825	0.0293946	-0.675	-0.78389	0.648609	-0.756247	0.0722025	-0.686719	-0.850122	-0.302078	-0.431817	-0.533606	0.0860679	-0.740685	-0.0810693	0.228404	-0.511121	-0.498759	-0.782163	-0.703216	-0.502781	-0.82678	-0.120565	-0.494779	B
EA_SLE_0142_6	GSE88884_ILL2	0.508726	-0.539069	0.344448	-0.5563	-0.283497	0.276055	0.314655	-0.798801	0.149704	0.536869	-0.595132	0.0266088	-0.669305	-0.250884	-0.260838	0.346345	-0.201578	-0.22745	0.665866	-0.110063	0.173907	-0.586679	0.735103	0.22665	-0.128427	0.183872	A
EA_SLE_0143_8	GSE88884_ILL2	-0.392872	0.743171	0.0329784	-0.111268	0.29845	-0.56008	0.746281	0.746421	0.561068	-0.548167	0.784987	0.655983	0.601169	0.63244	-0.0675286	0.297101	0.416303	0.564287	0.0506304	-0.10256	0.127583	0.389343	0.326582	-0.579077	0.371861	0.362602	H
EA_SLE_0146_8	GSE88884_ILL2	-0.0732108	-0.364369	-0.533418	-0.32813	-0.231923	0.269468	0.0454678	-0.692392	-0.50088	7.82e-05	0.535498	-0.5702	-0.503011	-0.498206	0.661885	-0.466142	-0.279896	-0.445712	0.996224	-0.350556	-0.673758	-0.51943	-0.413476	-0.22161	-0.192961	-0.45839	B
EA_SLE_0147_10	GSE88884_ILL1	0.0535	0.0720682	-0.207857	-0.179633	0.00515218	-0.383462	-0.629001	0.586771	-0.167792	-0.196586	0.443288	0.24414	0.556289	0.299855	-0.690348	0.500696	0.0722637	-0.206838	0.818098	0.297466	-0.304595	0.459557	0.200534	-0.294427	-0.0647253	0.0257133	D
EA_SLE_0148_6	GSE88884_ILL1	-0.235021	-0.432394	-0.167904	-0.624067	-0.461087	-0.488022	-0.331377	-0.805208	-0.288113	0.30103	-0.668422	-0.639603	-0.589929	-0.150485	-0.643649	-0.439355	-0.303335	-0.388674	-0.325447	-0.544081	0.489239	-0.749643	-0.449478	-0.575683	-0.193397	-0.620668	B
EA_SLE_0149_12	GSE88884_ILL1	0.251252	0.259431	0.662794	0.319346	-0.0707982	0.38622	-0.398983	0.235459	0.278378	0.0390263	0.791491	0.328332	0.165844	0.0939687	-0.314883	0.719975	0.219142	0.14223	-0.610416	0.573502	0.548748	0.639782	-0.391083	0.39952	0.163003	0.573226	D
EA_SLE_0153_8	GSE88884_ILL2	0.062522	0.0678956	0.489156	-0.437595	0.616583	0.602654	0.271508	-0.643554	0.443043	0.0778221	-0.199412	-0.156854	-0.396833	0.032354	-0.495094	0.601737	-0.0408184	-0.0411048	0.527099	0.420852	0.696469	0.159093	0.221203	0.740085	0.133962	0.478789	D
EA_SLE_0156_10	GSE88884_ILL1	-0.581278	-0.564262	-0.133365	-0.358681	0.190885	-0.768672	0.407844	-0.190797	0.334543	0.0158964	0.706748	0.00420748	-0.282011	0.240703	-0.444108	-0.600059	0.159388	0.317358	-0.396994	-0.621677	0.63237	-0.604251	-0.911813	-0.623765	-0.0154215	-0.420672	F
EA_SLE_0158_6	GSE88884_ILL1	-0.495321	0.252327	0.279023	-0.546444	-0.336909	-0.471042	0.230952	0.215919	-0.34159	-0.149723	-0.598211	-0.427504	-0.185659	-0.44825	0.609357	-0.702529	-0.391464	-0.209775	-0.724219	-0.495369	-0.868179	-0.00596297	0.491694	-0.00660396	-0.236327	-0.638253	F
EA_SLE_0160_8	GSE88884_ILL1	-0.419635	-0.448501	-0.616853	-0.268531	-0.288105	-0.579452	-0.0611901	-0.614817	-0.231943	-0.162348	-0.530188	-0.394456	-0.468827	-0.465607	-0.39708	-0.66716	-0.180581	-0.178196	-0.502586	-0.62951	0.688528	-0.516878	-0.625512	-0.679341	-0.223165	-0.68804	B
EA_SLE_0164_10	GSE88884_ILL2	0.140934	-0.447498	0.537596	0.157317	-0.528206	0.618521	-0.511432	-0.389075	-0.481472	-0.349143	-0.770551	-0.431713	-0.597923	-0.391125	-0.450133	0.444724	-0.331206	-0.504127	0.466856	-0.363747	0.19809	-0.393985	-0.409619	0.0692588	-0.168046	-0.554781	A
EA_SLE_0165_8	GSE88884_ILL2	-0.0258831	-0.700303	0.695908	-0.437886	0.179257	0.812498	-0.622859	-0.291447	-0.377802	-0.302267	-0.570037	-0.347843	-0.554226	-0.133161	-0.540847	0.748607	-0.219133	-0.662254	0.660244	0.392171	-0.620615	0.478947	0.341809	0.683359	-0.154612	0.334961	A
EA_SLE_0166_10	GSE88884_ILL1	-0.199888	0.400875	0.73971	0.548703	-0.444799	0.158345	0.184469	0.65673	-0.160222	-0.233807	-0.183223	-0.0891617	-0.568188	-0.152353	-0.615696	0.524735	-0.221564	-0.0825992	-0.735859	-0.271445	-0.945937	0.731796	-0.423969	-0.413046	-0.129107	-0.431096	E
EA_SLE_0169_8	GSE88884_ILL2	-0.374331	-0.256358	0.245444	0.493815	-0.286729	-0.68693	0.334647	-0.718934	0.26662	-0.698089	-0.795584	0.409866	-0.127877	0.116413	0.762684	-0.483445	-0.116056	-0.154194	-0.377733	-0.395718	-0.0221136	-0.378414	-0.295666	-0.715816	-0.0709404	-0.450206	F
EA_SLE_0171_12	GSE88884_ILL2	-0.149727	-0.516237	0.365858	-0.562271	0.258802	-0.567008	0.228332	-0.606109	0.162175	0.264889	0.66819	0.207411	-0.191767	-0.363082	0.0390002	-0.490628	-0.0112063	-0.126421	-0.817426	-0.141935	0.523646	-0.490325	0.385022	-0.46308	0.11562	-0.535676	C
EA_SLE_0172_10	GSE88884_ILL2	0.272988	0.686053	-0.09052	-0.217454	0.482626	0.757762	0.338388	0.776072	0.436924	-0.117901	0.632888	0.544989	0.663522	0.630534	0.843986	0.377243	0.451113	0.444189	0.989593	0.349892	0.206515	-0.671735	0.729367	0.677985	0.365449	0.594777	G
EA_SLE_0173_10	GSE88884_ILL1	-0.0593107	0.584758	0.608236	0.410333	-0.724599	-0.185888	0.140241	0.752119	0.0578826	-0.778222	0.0770329	-0.412067	-0.46821	-0.229047	0.701004	-0.416421	-0.214364	0.153009	-0.277498	0.170008	-0.276608	0.557729	0.141698	0.324921	0.309897	0.212522	E
EA_SLE_0174_14	GSE88884_ILL1	-0.217506	-0.419849	-0.651066	-0.349214	0.409749	-0.342982	0.419262	-0.11224	0.187481	-0.606959	0.572797	0.622851	0.227814	-0.0900893	-0.126531	0.0595853	0.0720612	-0.0776151	0.34815	-0.418213	0.0758638	-0.7656	0.776882	-0.515574	0.026806	-0.389295	C
EA_SLE_0175_13	GSE88884_ILL1	0.747514	0.595093	0.301698	0.768303	0.0655311	0.605312	0.453136	0.718101	0.484785	0.480809	0.884292	0.472348	-0.255027	0.0819344	0.601428	-0.080961	0.163227	0.279147	-0.000856681	0.553449	0.144767	0.721764	0.462266	0.73247	0.289185	0.685395	G
EA_SLE_0176_12	GSE88884_ILL1	-0.397103	-0.583509	-0.552118	-0.433673	-0.229974	-0.559155	-0.392444	-0.758995	-0.548863	-0.344224	-0.622926	-0.498706	-0.436903	-0.369986	-0.114429	-0.519261	-0.138442	-0.504334	-0.253857	-0.539643	-0.476351	-0.483462	-0.5538	-0.660678	-0.318736	-0.6332	B
EA_SLE_0177_8	GSE88884_ILL1	0.175849	-0.345887	-0.616038	-0.28193	-0.291818	-0.428957	-0.415134	-0.0646237	-0.607031	-0.000195456	-0.579936	-0.541393	-0.225463	-0.218812	-0.199212	-0.140545	-0.0476844	-0.367399	-0.430041	-0.42408	-0.224834	0.401151	-0.57267	-0.352088	-0.293185	-0.355915	B
EA_SLE_0179_8	GSE88884_ILL2	-0.179556	0.51132	0.464031	-0.569087	0.0687987	0.374041	0.493916	-0.267509	0.174717	0.580066	0.186127	-0.022808	0.0605591	-0.181444	-0.000856871	0.395256	-0.047521	0.266177	0.872228	0.0487865	-0.461785	0.266509	0.406973	0.569798	0.204039	0.0286266	D
EA_SLE_0180_11	GSE88884_ILL1	-0.63906	-0.666043	-0.635426	-0.100246	-0.518747	-0.701231	0.483182	-0.656012	-0.0640688	-0.421502	-0.550684	-0.382703	-0.240304	-0.371044	-0.115964	-0.51658	-0.000419991	-0.00788501	-0.344825	-0.614491	-0.507979	-0.588919	-0.714687	-0.759906	-0.282935	-0.636322	B
EA_SLE_0181_8	GSE88884_ILL1	0.150854	0.625308	-0.481672	0.0336207	0.421519	0.420735	-0.0889638	0.0601232	-0.410093	0.573271	0.0967988	-0.219098	0.263618	0.00595867	-0.518279	-0.0605445	0.0349248	-0.258256	0.666825	0.12948	0.62178	-0.31231	0.192053	0.0482983	0.0182915	-0.105917	C
EA_SLE_0182_8	GSE88884_ILL1	-0.193491	-0.270572	-0.0833144	0.15116	-0.567929	-0.0276685	0.354302	0.0258556	-0.397649	-0.0705752	-0.722439	-0.537071	-0.510214	0.00130739	-0.285768	-0.602463	0.0211664	0.0632397	0.774534	-0.595913	-0.637711	-0.418925	-0.201456	-0.540725	-0.334375	-0.654172	B
EA_SLE_0183_10	GSE88884_ILL2	-0.0661868	0.615724	0.526526	0.589193	-0.02151	-0.0246491	0.199791	0.861283	0.189377	-0.180326	0.553983	0.613181	0.385334	0.457912	-0.195201	0.607823	0.263177	0.460098	-0.622472	0.225614	-0.694026	-0.0570259	0.403462	0.298602	0.328517	0.326566	G
EA_SLE_0187_16	GSE88884_ILL2	0.455497	0.567225	0.518669	0.370063	0.484821	0.664759	0.313191	0.709372	0.399944	0.34698	0.752023	0.549067	0.680135	0.702217	0.817772	0.637163	0.235145	0.464798	0.56157	0.601489	0.470484	0.588639	0.509418	0.580402	0.270389	0.711304	G
EA_SLE_0196_10	GSE88884_ILL2	0.697596	-0.357575	0.850149	-0.483422	0.328234	0.751036	-0.647153	0.409905	0.0651387	-0.181225	0.266887	0.355086	-0.325777	0.505577	-0.0121444	0.735853	-0.014551	-0.219332	0.666593	0.461868	-0.497698	-0.085176	0.693208	0.249114	-0.0530692	0.235858	D
EA_SLE_0198_8	GSE88884_ILL1	0.188519	-0.753218	0.413495	-0.380479	0.524924	-0.167503	-0.546471	-0.840305	-0.304691	0.137916	-0.57781	-0.505069	-0.669946	-0.667136	-0.745671	0.820459	-0.289571	-0.532995	-0.294173	0.428509	0.690504	-0.62538	-0.650256	0.284693	-0.225342	-0.0671905	A
EA_SLE_0199_10	GSE88884_ILL2	-0.325448	-0.454626	-0.542433	-0.628419	0.0574384	-0.558786	-0.286956	-0.424995	-0.291331	0.63269	0.148387	-0.282198	-0.0334465	0.197425	-0.646722	-0.101256	0.155913	-0.420587	0.432306	-0.510946	0.265459	-0.56859	-0.677849	-0.466643	-0.194689	-0.535504	B
EA_SLE_0200_10	GSE88884_ILL1	-0.617684	-0.236616	-0.593903	-0.0659845	-0.145214	-0.57104	0.684096	-0.680212	0.219814	-0.515177	-0.342777	-0.0236959	-0.470937	-0.344709	0.681224	-0.702149	-0.0227721	0.296587	-0.507282	-0.589133	-0.722927	-0.561009	-0.0371399	-0.705096	-0.17285	-0.434041	F
EA_SLE_0203_10	GSE88884_ILL1	0.136989	0.698309	0.753554	0.584078	0.284927	0.496705	0.448952	0.792847	0.36011	-0.379023	0.748395	0.628857	0.666769	0.478497	-0.125992	0.630569	0.291755	0.698905	0.565778	0.352755	0.0327739	0.599652	0.633762	0.523155	0.325378	0.457525	G
EA_SLE_0205_8	GSE88884_ILL2	-0.315686	-0.526825	-0.631499	-0.496321	-0.234372	-0.60239	0.0295434	-0.820149	-0.343359	0.0681515	-0.635395	-0.525117	-0.648369	-0.378502	-0.530494	-0.43113	-0.0374515	-0.42309	0.235668	-0.513996	-0.00952237	-0.520681	-0.839124	-0.803971	-0.315248	-0.483019	B
EA_SLE_0206_10	GSE88884_ILL2	-0.118615	0.93312	-0.445964	0.126872	-0.13317	-0.233772	0.636454	0.886104	0.315592	-0.360385	0.759034	0.591029	0.462972	0.526335	0.808632	-0.62336	0.379689	0.323971	-0.499403	-0.399412	-0.707182	0.636545	0.804668	0.013833	0.350444	0.10051	H
EA_SLE_0208_10	GSE88884_ILL2	-0.026222	-0.00814744	-0.270226	0.00435172	0.270016	-0.13114	-0.305082	0.226421	-0.106396	-0.0747224	0.134966	0.120288	0.495502	0.393804	0.459644	0.32887	0.0150442	0.373989	-0.722348	0.477418	-0.793934	-0.275675	0.629297	0.459961	0.0175586	0.164844	E
EA_SLE_0210_16	GSE88884_ILL2	-0.169493	0.475977	0.698423	0.640362	-0.650724	0.422773	-0.0805865	0.43994	-0.274109	0.00203428	0.671531	-0.419291	0.317033	-0.587581	0.529537	0.669907	-0.146579	0.535924	-0.739935	0.519689	-0.55927	0.746885	0.233541	0.0608574	0.157271	0.308286	E
EA_SLE_0212_8	GSE88884_ILL2	-0.231802	-0.779435	-0.215434	-0.676272	0.20533	-0.285662	-0.594915	-0.870321	-0.590508	0.0544451	-0.83997	-0.807797	-0.700222	-0.684894	-0.659708	-0.459267	-0.482956	-0.662964	0.165819	-0.372382	0.249561	-0.652688	-0.625415	-0.222067	-0.394611	-0.631116	B
EA_SLE_0213_10	GSE88884_ILL2	-0.55379	-0.19448	0.223645	0.32372	-0.649246	-0.222748	-0.535962	-0.186809	-0.504517	0.157433	-0.244202	-0.674616	-0.464844	-0.748988	-0.0814979	-0.703669	-0.448343	-0.517838	-0.414618	0.250055	-0.34026	0.467981	0.603692	0.184118	-0.287714	-0.453283	E
EA_SLE_0214_10	GSE88884_ILL1	-0.116028	0.686846	-0.74958	-0.584536	0.553557	-0.595106	0.527991	0.507815	0.0844819	0.406149	-0.259927	0.588966	0.567428	0.618369	0.784525	-0.463164	0.335297	0.428984	-0.631945	-0.501601	-0.625667	-0.692283	0.349262	-0.601349	0.125494	-0.533321	H
EA_SLE_0217_6	GSE88884_ILL2	0.585531	-0.220456	-0.481139	-0.0812996	0.36903	0.121454	-0.576556	-0.680858	-0.442417	0.346116	-0.459279	-0.383482	-0.503249	-0.518794	-0.172295	-0.315894	-0.136714	-0.520955	0.638429	0.0474859	-0.547962	-0.719619	-0.288002	-0.148827	-0.184482	-0.349191	A
EA_SLE_0218_10	GSE88884_ILL2	-0.43925	0.520009	-0.472475	0.332023	-0.273315	0.0738836	0.665201	0.813131	0.363836	-0.232442	0.483397	0.529295	0.295077	0.181206	0.855411	-0.582091	0.256705	0.28236	-0.82511	-0.367783	-0.00690294	0.163332	0.669072	0.00534737	0.354454	-0.0246074	H
EA_SLE_0220_8	GSE88884_ILL2	-0.730206	-0.670996	-0.686234	-0.307843	-0.561918	-0.573645	0.437256	-0.837523	-0.193193	-0.223124	-0.626416	-0.743972	-0.536855	-0.645436	0.600471	-0.842045	-0.0700314	-0.0911647	-0.568907	-0.437432	0.102954	-0.611478	-0.617547	-0.591615	-0.257273	-0.526099	B
EA_SLE_0221_12	GSE88884_ILL2	0.527682	-0.0597417	0.539485	-0.270511	0.430603	0.214336	-0.265167	0.412655	0.156962	0.354431	0.517454	0.184662	-0.185156	0.0733589	-0.518626	0.770523	0.0736981	-0.1286	0.430879	0.318655	0.0429967	0.460347	-0.291071	0.50047	0.0219878	0.411581	D
EA_SLE_0222_18	GSE88884_ILL2	-0.519714	-0.148069	-0.620665	0.313103	-0.674154	-0.636597	-0.434361	-0.474475	-0.473722	-0.489197	-0.693772	-0.502275	-0.46804	-0.553162	-0.139371	-0.912728	-0.253569	-0.484071	-0.469239	-0.467516	-0.352775	-0.391859	-0.357539	-0.659675	-0.268857	-0.714671	B
EA_SLE_0223_8	GSE88884_ILL1	0.062931	-0.494617	0.653913	-0.433952	0.331678	0.523671	0.289601	-0.442277	0.486803	0.336415	-0.0565373	-0.0230912	-0.0275011	0.382207	0.343214	0.56429	-0.0416458	0.374268	0.249296	0.445456	0.589328	-0.301897	0.0229415	0.706614	0.256393	0.435027	C
EA_SLE_0224_14	GSE88884_ILL2	-0.473006	0.489896	-0.704863	0.240456	-0.657755	-0.553785	-0.1214	-0.0310667	-0.452277	-0.0472891	-0.646499	-0.59305	-0.317491	-0.419721	0.51592	-0.805648	-0.0605674	-0.140092	-0.601934	-0.50818	-4.89e-05	-0.524301	-0.085261	-0.624234	-0.0768721	-0.653334	F
EA_SLE_0225_16	GSE88884_ILL2	0.513986	0.466508	0.769424	-0.505189	0.502425	0.617078	0.567177	0.640908	0.623378	-0.536818	0.634182	0.582086	0.143457	0.708669	0.464837	0.794142	0.294753	0.63397	0.671225	0.373076	0.321203	0.324927	0.659483	0.226902	0.311306	0.485764	G
EA_SLE_0227_10	GSE88884_ILL1	-0.174706	0.0321076	-0.695639	0.529624	-0.573332	-0.34866	0.209461	0.212062	-0.450982	-0.22435	-0.701831	-0.430706	0.014851	-0.591395	0.706696	-0.865814	-0.108937	-0.0594155	-0.614399	-0.655056	-0.545779	-0.590379	0.14546	-0.485083	-0.0558571	-0.636317	F
EA_SLE_0228_10	GSE88884_ILL2	0.757961	-0.00347222	0.068425	-0.297301	0.70261	0.639616	-0.436691	-0.0703009	0.505924	0.163002	0.763254	0.499648	0.457339	0.0668373	-0.110124	0.692097	-0.0425716	-0.104428	0.88714	0.462397	0.45544	-0.227428	0.497553	0.735714	0.0456116	0.577381	D
EA_SLE_0230_10	GSE88884_ILL1	-0.463793	-0.97097	-0.441185	0.0671365	0.494168	-0.675589	-0.421981	-0.883443	-0.461157	-0.117126	-0.894127	-0.674864	-0.683245	-0.703342	-0.698667	-0.581091	-0.400581	-0.638492	-0.332415	-0.124564	0.193936	-0.662196	-0.624838	-0.317296	-0.3903	-0.619784	B
EA_SLE_0232_10	GSE88884_ILL2	-0.420492	-0.659754	-0.385405	0.233211	-0.58644	-0.493697	-0.629649	-0.548715	-0.716426	-0.147367	-0.916844	-0.733683	-0.610875	-0.712329	-0.15503	-0.430829	-0.298545	-0.456357	-0.521718	-0.4392	-0.73183	-0.163421	-0.618552	-0.456723	-0.388508	-0.62521	B
EA_SLE_0233_23	GSE88884_ILL1	-0.362493	-0.597429	-0.492986	0.294937	-0.021558	-0.735848	0.387307	0.669697	-0.155037	-0.614823	-0.369692	0.38545	0.0574446	0.518566	-0.634199	-0.483767	0.184893	0.218569	-0.926865	-0.487222	-0.0586833	-0.0612259	-0.292241	-0.610629	0.0179544	-0.529383	F
EA_SLE_0235_12	GSE88884_ILL2	0.546589	0.484501	0.508659	0.0705795	0.302701	0.687118	0.317263	0.604712	0.47653	0.240835	0.410983	0.420461	0.328137	0.579027	0.604291	0.56818	0.18139	0.450183	0.553775	0.533868	-0.723377	0.544139	0.396716	0.652288	0.225307	0.703178	G
EA_SLE_0237_12	GSE88884_ILL1	0.371801	-0.0772639	-0.117133	-0.539292	0.392137	0.518672	-0.392453	-0.162033	-0.435646	0.102665	0.854025	0.106441	0.23828	0.364672	-0.449565	0.907434	0.290589	-0.158019	0.633975	0.620241	0.318086	-0.488352	0.505293	0.559706	-0.140597	0.452154	D
EA_SLE_0238_6	GSE88884_ILL2	0.685227	0.673879	-0.361191	0.0276965	0.00372798	0.46955	0.57358	-0.613087	0.551781	0.788136	0.406145	0.379629	0.242745	0.100446	0.9755	-0.328943	0.119524	0.00609261	0.451483	0.421726	0.266385	0.458889	0.120748	0.556143	0.164309	0.535147	G
EA_SLE_0239_8	GSE88884_ILL1	0.574588	0.387949	0.194025	0.429198	0.572042	0.300572	-0.150378	0.618265	0.387951	-0.177786	0.874869	0.551301	0.488721	0.567988	-0.580197	0.824624	0.316388	0.517832	0.27625	0.568913	0.104797	0.653818	0.221062	0.462421	0.223116	0.715015	G
EA_SLE_0240_6	GSE88884_ILL2	-0.557866	-0.561089	-0.365566	-0.622544	-0.646295	-0.311871	-0.512934	-0.891289	-0.520164	0.291623	-0.909737	-0.706261	-0.609247	-0.758032	-0.648703	-0.633095	-0.385836	-0.586275	-0.500283	0.0362835	-0.861959	-0.497793	-0.0273778	-0.25273	-0.386182	-0.611016	B
EA_SLE_0242_6	GSE88884_ILL1	-0.317268	-0.478583	-0.683726	-0.522482	-0.369342	-0.128636	-0.181397	-0.51758	-0.470272	-0.489528	-0.838193	-0.297929	-0.269172	-0.603846	-0.343954	-0.740704	-0.296231	-0.30568	0.461065	-0.48799	-0.620707	-0.803998	-0.522341	-0.381457	-0.269212	-0.64821	B
EA_SLE_0246_17	GSE88884_ILL1	0.443286	0.243316	0.696621	0.751468	0.0471233	0.287092	-0.363703	0.708474	-0.116995	0.0967816	0.774707	0.365464	0.542823	-0.0807751	-0.529272	0.593008	-0.043666	-0.295593	-0.864391	-0.249484	0.144145	0.248953	-0.0783286	0.541705	0.305187	0.269888	D
EA_SLE_0247_10	GSE88884_ILL2	0.0243534	-0.480694	-0.459296	-0.059616	-0.541285	-0.469817	-0.578666	-0.313162	-0.654001	0.535734	-0.19533	-0.612296	-0.290825	-0.374746	-0.477342	-0.292718	-0.0765535	-0.622027	-0.449295	-0.489385	-0.0457185	-0.190853	-0.640965	-0.392332	-0.245418	-0.605472	B
EA_SLE_0249_10	GSE88884_ILL1	-0.367714	0.637276	0.0540188	-0.434135	0.611734	-0.24543	0.52067	0.501321	0.403562	0.649092	0.578032	0.56476	0.596597	0.155055	-0.550921	-0.421655	0.2537	0.0353038	-0.413024	-0.0184818	0.710809	-0.179502	0.0928332	-0.209874	0.185956	0.311752	H
EA_SLE_0250_10	GSE88884_ILL2	-0.338483	-0.860748	0.489791	-0.699778	0.415244	-0.580973	0.338699	-0.833915	0.433481	-0.671418	-0.735706	0.13666	-0.459296	0.267546	0.589873	-0.538466	-0.138341	0.200369	-0.502977	-0.32271	-0.136518	-0.488839	-0.0562995	-0.606158	-0.0915653	-0.472016	F
EA_SLE_0251_8	GSE88884_ILL1	-0.578557	-0.580712	-0.32332	0.0641454	-0.113515	-0.682694	-0.663913	-0.605847	-0.539609	0.500017	-0.524128	-0.640115	-0.374676	-0.631098	-0.372136	0.0171531	-0.345659	-0.140304	-0.851852	0.509007	-0.0500468	0.347335	-0.454818	-0.163798	-0.246411	0.0564987	B
EA_SLE_0253_10	GSE88884_ILL2	-0.203894	0.0105333	-0.0186002	0.661379	0.464776	-0.69497	-0.252167	0.229342	0.248931	0.158642	0.419207	0.489931	0.268999	0.615638	0.494604	0.790696	0.171357	0.0718398	-0.861884	0.474756	-0.438737	0.807138	-0.363879	0.0407329	0.200702	0.746016	E
EA_SLE_0257_12	GSE88884_ILL1	-0.351902	-0.679394	0.624193	-0.61463	-0.449088	0.477445	-0.753304	-0.591972	-0.21572	0.430317	-0.516292	-0.449584	-0.500393	-0.46267	-0.51379	0.348379	-0.508719	-0.635983	-0.715112	0.393095	0.829579	-0.456563	0.409267	0.633604	-0.288756	-0.350673	A
EA_SLE_0261_8	GSE88884_ILL2	0.0428841	0.258795	0.614236	-0.687362	0.141944	0.685903	-0.229175	-0.118771	0.275241	-0.265589	-0.0441004	0.183445	-0.0477048	0.316377	-0.635093	0.770827	-0.186829	0.224389	-0.587133	0.591573	-0.753084	-0.217213	0.726877	0.593054	-0.00384942	0.476478	D
EA_SLE_0262_9	GSE88884_ILL1	0.339178	0.21039	0.548818	0.428121	0.474925	0.460076	-0.113062	0.644087	0.438701	0.0698612	0.488467	0.440409	0.337647	0.553907	-0.284733	0.80064	0.210733	0.0878638	-0.0620935	0.660061	0.311495	0.604139	0.537939	0.681053	0.248496	0.661104	G
EA_SLE_0263_12	GSE88884_ILL1	0.299447	0.906628	0.713748	0.582381	-0.423461	0.759002	0.689701	0.81216	0.547539	-0.312579	0.899077	0.706907	0.684852	0.639516	0.582164	0.712749	0.420404	0.692876	0.86052	0.342491	0.346249	0.548304	0.599746	0.133412	0.430618	0.660041	G
EA_SLE_0265_10	GSE88884_ILL1	-0.507432	-0.690208	-0.695216	0.165794	-0.38241	-0.693933	-0.348476	-0.709081	-0.475858	-0.376318	-0.930962	-0.508235	-0.279849	-0.506846	-0.306792	-0.679479	-0.261834	-0.516237	-0.627185	-0.499623	0.0640566	-0.553666	-0.510963	-0.679781	-0.372019	-0.685721	B
EA_SLE_0266_8	GSE88884_ILL2	-0.668571	0.8308	-0.612497	0.031626	-0.30813	-0.6946	0.689508	0.86223	0.423119	-0.193947	0.642292	0.569658	0.24072	0.540648	0.44893	-0.635998	0.413245	0.553792	-0.270738	-0.634698	-0.434147	-0.48918	-0.0215374	-0.678282	0.157763	-0.410355	H
EA_SLE_0269_8	GSE88884_ILL2	-0.0397315	0.70537	-0.414321	-0.454363	0.371824	0.215784	0.661497	0.112675	0.580944	-0.668701	0.448428	0.602541	-0.199078	0.451065	-0.0579499	0.296651	0.0413422	0.188854	-0.809149	0.569113	0.344082	-0.439616	0.377279	0.605851	0.311179	0.531639	G
EA_SLE_0270_10	GSE88884_ILL2	0.0986658	0.646245	0.584578	-0.502605	0.0971855	0.156444	0.411719	0.00332587	0.311529	0.035705	0.571972	0.313881	0.433712	-0.239489	-0.616434	0.253301	-0.0998559	0.502848	-0.486124	0.273682	0.00450522	0.478981	0.45679	0.480456	0.241536	-0.0706341	G
EA_SLE_0271_8	GSE88884_ILL2	0.504547	-0.610846	0.6268	-0.736878	0.297111	0.468345	-0.168379	-0.859668	-0.209992	0.268992	-0.440687	-0.327671	-0.483566	-0.266867	-0.81152	0.316403	-0.355494	-0.235346	-0.454312	0.0194011	-0.310269	-0.398332	0.0806883	0.726061	-0.138066	-0.194456	A
EA_SLE_0273_14	GSE88884_ILL1	-0.327463	-0.259236	-0.643844	0.225367	-0.497729	-0.514754	0.138974	-0.352681	-0.403421	-0.254	-0.497495	-0.310545	-0.364781	-0.332007	0.412004	-0.567084	-0.00820423	-0.109712	-0.416472	-0.609603	-0.382673	0.294081	-0.533009	-0.662044	-0.377191	-0.512772	F
EA_SLE_0274_12	GSE88884_ILL2	0.0600455	-0.238705	-0.0962705	-0.453864	-0.196101	-0.284224	0.00944137	0.228003	0.415047	-0.14065	-0.202647	0.318905	0.433451	0.456167	0.0573786	0.100453	0.156772	-0.0826643	0.694195	-0.0674852	-0.265653	-0.540754	0.0725369	-0.090947	0.258405	0.142832	C
EA_SLE_0275_12	GSE88884_ILL2	0.0407653	-0.123619	0.551204	-0.200982	0.520868	0.422254	0.513884	-0.46039	0.569455	-0.433054	0.48174	0.618506	0.0752307	0.573564	0.824697	0.599465	0.22574	0.432109	0.585323	0.344526	0.758198	-0.411382	0.606504	0.148302	0.180027	0.504574	G
EA_SLE_0278_8	GSE88884_ILL2	0.578932	0.0337574	0.428297	-0.373177	0.0486481	0.683991	-0.264107	0.427538	-0.301478	-0.438073	0.539926	0.214193	0.264998	-0.459709	0.070554	0.595848	-0.0908576	-0.166824	0.820129	0.289694	-0.23898	-0.353236	0.61075	0.635871	0.0626636	-0.0989033	D
EA_SLE_0279_10	GSE88884_ILL2	0.676931	-0.670449	-0.167285	-0.683213	0.550989	0.594615	-0.220626	-0.658923	-0.272806	0.255756	0.141026	-0.540118	-0.676604	-0.447587	-0.79082	0.128274	-0.41998	-0.549577	0.628983	0.129383	-0.0629144	-0.692161	0.386072	0.653385	-0.261678	-0.215574	A
EA_SLE_0280_10	GSE88884_ILL1	0.394269	0.0860621	0.72939	0.104802	0.313773	0.612678	0.208514	0.499912	0.567317	0.149407	0.655033	0.188924	0.526393	0.596076	-0.137321	0.872685	0.287444	0.431275	0.60766	0.537599	-0.0546653	0.677768	0.622732	0.536029	0.284139	0.724819	G
EA_SLE_0283_10	GSE88884_ILL2	-0.315316	-0.508971	-0.465183	-0.553961	-0.322681	-0.0672803	-0.0936202	-0.828203	-0.444089	-0.320801	-0.894254	-0.620939	-0.657213	-0.532035	-0.454557	-0.403198	-0.348872	-0.580265	-0.311863	-0.38559	0.309885	-0.627408	-0.418669	-0.409282	-0.276627	-0.697159	B
EA_SLE_0284_10	GSE88884_ILL2	0.575722	0.0674514	-0.477381	-0.293739	0.331614	0.372229	-0.178413	-0.107536	-0.45055	0.237373	0.180368	-0.523012	-0.498552	-0.56486	0.314269	0.208702	-0.207199	-0.589905	-0.351127	-0.0372787	-0.388331	0.193618	0.182	0.394882	-0.307563	-0.141205	E
EA_SLE_0289_8	GSE88884_ILL2	-0.535096	0.476571	0.391362	-0.369389	-0.19727	0.0748009	0.501403	-0.207761	0.431225	0.589675	0.734033	0.593435	-0.290019	0.172546	0.667851	-0.640665	0.0738656	0.344927	0.664544	-0.43713	-0.0333164	-0.458556	-0.0909383	-0.357531	0.225889	-0.212303	H
EA_SLE_0290_6	GSE88884_ILL2	0.586743	0.219011	-0.388788	0.594663	-0.215344	0.556482	-0.467428	-0.199427	0.0528968	0.401802	0.63779	-0.118054	0.4058	0.172999	-0.559928	-0.0202482	0.0627619	-0.292259	0.593348	0.632816	0.157569	0.33562	0.422942	0.598043	-0.0820414	0.60714	D
EA_SLE_0291_10	GSE88884_ILL1	-0.315514	-0.607106	-0.585294	0.200521	-0.319022	-0.701739	-0.349901	-0.0376386	-0.463728	-0.558453	-0.70935	-0.493112	0.339755	-0.361005	0.493018	-0.443933	-0.128299	-0.485618	-0.862973	-0.310348	0.40858	-0.410395	-0.406773	-0.514614	-0.189113	-0.584921	B
EA_SLE_0292_16	GSE88884_ILL1	-0.168232	-0.778261	0.634327	0.295092	-0.394714	0.486743	-0.625742	-0.157764	-0.628075	0.158371	-0.780799	-0.727014	-0.578071	-0.444626	-0.474054	0.388408	-0.330717	-0.674864	-0.279133	-0.506981	0.159253	0.237525	-0.529186	-0.465667	-0.40794	-0.556622	B
EA_SLE_0293_6	GSE88884_ILL2	0.181811	0.584085	0.713603	-0.239252	-0.443283	0.286512	-0.205509	0.386161	0.0961786	0.372772	-0.390843	0.312083	0.165487	-0.223654	-0.538834	0.158673	-0.183321	0.435681	0.147856	-0.0680759	-0.0162315	0.267387	0.362386	0.422775	0.169468	0.0645817	D
EA_SLE_0295_10	GSE88884_ILL1	0.43345	-0.646423	0.748872	-0.728413	-0.0248351	0.646792	-0.338737	-0.833017	0.136455	0.510192	0.395507	0.125574	-0.184004	-0.691795	-0.427256	0.663211	-0.274951	-0.189248	0.898975	0.303267	0.305411	-0.399941	-0.78993	0.306227	0.0409424	0.380286	A
EA_SLE_0296_9	GSE88884_ILL1	0.387218	0.434491	0.53629	-0.0396012	-0.358699	0.290743	0.559675	0.859879	0.406026	-0.118046	0.371712	0.434753	0.517491	0.644585	0.54868	-0.198726	0.341643	0.337191	-0.619854	0.130596	0.955804	-0.223725	0.219837	0.41278	0.359263	0.438758	G
EA_SLE_0297_14	GSE88884_ILL2	0.554351	0.300152	0.641559	0.0412659	0.492139	0.652242	-0.222061	0.517937	0.509713	0.496708	0.739617	0.434908	-0.00407813	0.498114	-0.271171	0.653255	0.126576	0.422519	0.357845	0.570328	0.395535	0.552415	0.523087	0.773282	0.299168	0.715302	G
EA_SLE_0299_12	GSE88884_ILL1	-0.580596	0.0604831	-0.372984	-0.0558627	-0.53831	-0.260854	0.419744	-0.119792	0.0122998	0.176599	-0.490434	0.108008	-0.547909	-0.0984269	0.289901	-0.728413	-0.0149078	-0.054928	-0.422977	-0.537062	-0.66552	-0.561379	0.318067	-0.507566	-0.20002	-0.612625	F
EA_SLE_0302_8	GSE88884_ILL1	0.648622	0.0716287	0.658168	0.286135	0.416252	0.487171	-0.0203725	0.544808	0.442023	0.690694	0.495606	0.421444	0.469806	0.471265	-0.578871	0.756736	0.0622123	0.0957599	0.713215	0.493319	0.407373	0.646339	-0.251573	0.755229	0.236084	0.591267	D
EA_SLE_0303_12	GSE88884_ILL1	0.682606	-0.747866	0.727321	0.479508	-0.648462	0.703072	-0.654533	-0.347208	-0.464989	-0.202239	-0.574003	-0.53395	-0.395219	-0.637766	-0.0307521	0.406167	-0.440816	-0.346048	-0.552239	0.230656	-0.899457	0.621794	-0.0440406	0.650738	-0.299895	0.213333	E
EA_SLE_0304_12	GSE88884_ILL1	0.351733	0.804118	0.521396	0.588454	0.584313	0.181908	0.754188	0.869539	0.476013	-0.188946	0.826993	0.735012	0.397032	0.749268	0.60129	-0.352126	0.433728	0.624688	0.564132	0.269792	-0.157614	0.672499	0.620919	0.0510757	0.379399	0.611111	G
EA_SLE_0307_10	GSE88884_ILL1	-0.378822	-0.349726	-0.384371	0.612168	-0.584383	-0.317454	-0.516727	-0.370908	-0.582265	-0.261132	-0.601193	-0.662934	-0.590205	-0.654539	0.302856	-0.666417	-0.317082	-0.407326	-0.617111	-0.314098	-0.574733	0.720037	-0.529426	-0.552576	-0.0448139	-0.221871	B
EA_SLE_0308_8	GSE88884_ILL2	-0.453337	0.843855	-0.437505	0.264594	-0.142344	-0.852933	0.627827	0.328271	0.358073	0.207258	-0.384784	0.618668	-0.257185	0.553824	-0.297318	-0.637888	0.178689	0.648289	0.0346162	-0.580721	-0.701291	0.206018	-0.362785	-0.720434	0.0987466	-0.394009	F
EA_SLE_0309_10	GSE88884_ILL1	0.16016	0.213232	-0.653655	0.125063	0.00898874	0.162486	0.593188	0.227367	0.242582	-0.172412	0.713982	0.0816508	-0.304131	-0.11908	0.790067	-0.414514	0.117094	0.417874	0.627842	0.227923	-0.851619	-0.605758	-0.570216	-0.0634263	-0.122581	0.190048	F
EA_SLE_0313_9	GSE88884_ILL2	0.114427	-0.571614	0.710234	0.180678	-0.461176	0.244854	-0.538051	0.233504	-0.457308	0.0244939	0.442178	-0.524566	-0.528811	0.0971261	0.179623	0.535205	-0.194114	-0.194148	0.398928	0.0398818	-0.061312	0.631316	0.208368	-0.175115	0.00514724	0.238324	E
EA_SLE_0314_6	GSE88884_ILL1	-0.329729	-0.779847	-0.472949	-0.524067	-0.278164	-0.229404	-0.597742	-0.804478	-0.577584	0.381797	-0.718962	-0.708468	-0.470668	-0.606813	-0.761822	-0.352975	-0.418841	-0.479371	0.183874	-0.0792271	-0.303487	-0.307472	-0.674028	0.0053864	-0.437574	-0.538474	B
EA_SLE_0315_16	GSE88884_ILL2	0.189553	0.189605	0.108706	-0.243922	-0.0680739	0.0878463	0.175315	0.556357	0.420939	-0.502054	0.29433	0.648578	0.380777	0.533738	-0.683085	0.310105	0.132639	0.356721	-0.422202	0.167613	0.293469	0.200859	0.505442	0.31088	0.269448	0.0737976	G
EA_SLE_0316_8	GSE88884_ILL1	0.452446	-0.410513	0.302453	-0.472114	-0.283239	0.468854	-0.639175	0.415359	-0.540962	0.774188	0.141375	-0.477701	-0.368453	0.122475	-0.617093	0.623842	-0.254583	-0.491918	-0.121634	0.363097	0.00155462	0.00755108	-0.12334	0.447569	-0.122334	-0.0920195	A
EA_SLE_0317_12	GSE88884_ILL1	0.127555	0.0251594	0.397366	-0.656281	0.672044	0.510346	-0.330748	0.0611723	0.00298503	0.520417	-0.0487325	-0.276234	0.407032	0.387765	-0.682832	0.763712	0.0498587	-0.535108	0.7673	0.37698	0.761611	-0.108897	0.661462	0.500515	-0.0149613	0.364992	D
EA_SLE_0318_8	GSE88884_ILL2	-0.536431	0.970938	-0.651982	0.175102	-0.221538	-0.783539	0.853961	0.833617	0.375525	-0.257691	0.723008	0.621128	0.44832	0.562022	0.28338	-0.66133	0.447248	0.721897	-0.155625	-0.48686	0.0455216	0.204991	0.449545	-0.737878	0.146624	-0.135269	H
EA_SLE_0319_6	GSE88884_ILL2	-0.336967	-0.489889	0.0849889	-0.676785	0.240841	0.414206	-0.15909	-0.855304	-0.302734	0.5342	-0.762239	-0.434362	-0.466279	-0.467565	-0.748908	-0.571782	-0.223318	0.0520549	0.520502	-0.498263	0.783623	-0.524852	-0.742244	-0.539313	-0.281169	-0.654393	B
EA_SLE_0321_6	GSE88884_ILL1	0.111127	0.400374	-0.427692	0.114484	-0.299694	0.465984	-0.247803	-0.289321	-0.233686	0.683863	0.704467	0.113849	0.42957	-0.283705	0.421101	0.765972	-0.0706966	-0.528938	-0.468285	0.120544	0.894446	-0.238295	-0.542066	0.483549	-0.0194008	0.117708	C
EA_SLE_0323_8	GSE88884_ILL1	-0.341003	-0.575558	-0.339197	0.019297	-0.261865	-0.641718	-0.220592	-0.497606	-0.675738	-0.420949	-0.574791	-0.673234	-0.534619	-0.701612	-0.0754681	-0.448699	-0.319507	-0.229404	-0.316877	-0.434474	0.497476	-0.136393	-0.569126	-0.484294	-0.201694	-0.694212	B
EA_SLE_0324_6	GSE88884_ILL2	-0.390014	0.553317	0.681885	0.140037	0.280374	0.296156	0.191963	0.725387	0.277476	-0.0576016	0.735429	0.202859	0.55725	0.658258	0.980673	0.802956	0.349022	-0.0744169	-0.191119	0.451287	0.0409205	0.262451	0.648547	0.474292	0.344486	0.41356	G
EA_SLE_0328_8	GSE88884_ILL2	0.629095	-0.574796	0.639838	-0.613341	-0.0554086	0.871652	-0.374055	-0.766321	0.120811	0.593439	-0.776801	-0.424859	-0.342208	-0.378418	-0.486639	0.699888	-0.378146	-0.272184	0.943681	0.408292	-0.560293	-0.141885	-0.535558	0.591068	-0.123412	0.576319	A
EA_SLE_0329_10	GSE88884_ILL2	0.561852	0.609319	0.0448421	0.661826	0.171182	-0.0594134	0.656454	0.830667	0.582438	-0.639362	0.8973	0.704423	0.726682	0.745734	0.221073	0.308349	0.469584	0.362435	0.676996	0.487143	0.489115	0.676808	0.466584	0.170264	0.348265	0.776261	G
EA_SLE_0330_10	GSE88884_ILL2	-0.329177	0.844253	0.204463	0.28957	-0.203053	-0.518134	0.531475	0.854081	0.257977	-0.0778609	0.715822	0.678598	0.78545	0.591875	0.925484	0.35559	0.330284	0.636711	0.118801	0.110369	0.123161	0.35243	0.680248	0.264732	0.41153	0.2383	H
EA_SLE_0331_10	GSE88884_ILL1	-0.295394	0.0314013	-0.580726	0.677256	0.359095	-0.198283	0.514428	0.696795	0.32817	-0.130586	-0.0529205	0.357511	0.294091	0.656487	0.100762	0.186393	0.357474	0.583534	-0.976203	0.412281	0.442466	0.777885	-0.727226	0.174342	-0.0162609	0.643513	H
EA_SLE_0332_10	GSE88884_ILL2	0.438489	-0.644595	-0.635116	-0.0305878	0.287723	0.0858651	0.143592	-0.836822	-0.319039	0.625828	-0.41802	-0.559986	-0.186989	0.105734	-0.822282	0.814881	-0.0899163	0.0255463	0.810728	0.345324	0.929186	-0.635049	-0.462732	-0.275639	-0.397343	0.0796222	A
EA_SLE_0336_10	GSE88884_ILL2	-0.0908366	-0.0552683	-0.537364	-0.592004	0.674473	-0.929052	0.608576	0.561456	0.330984	-0.136105	0.725023	0.765077	0.284277	0.577207	0.0729718	0.746324	0.440379	0.0731739	-0.947235	-0.402608	0.552843	-0.821919	-0.463375	-0.641665	0.103489	-0.359262	H
EA_SLE_0337_12	GSE88884_ILL1	0.53824	-0.49432	0.614241	-0.499639	0.290411	0.448421	-0.532559	-0.187697	-0.189504	0.39771	0.580539	-0.211847	0.0678079	-0.0148591	-0.525398	0.722448	-0.0287493	-0.376545	0.0866834	0.462234	0.143595	-0.113118	-0.630616	0.370963	-0.211291	0.201178	A
EA_SLE_0338_8	GSE88884_ILL1	-0.335193	0.849964	0.219291	-0.577018	0.671817	-0.3732	0.535133	0.652966	0.179969	0.422298	-0.578952	0.403762	0.303193	0.536286	0.188109	0.670812	0.404623	0.355274	0.60186	-0.388269	0.136091	-0.10928	0.712682	-0.266205	0.330868	-0.242938	H
EA_SLE_0339_8	GSE88884_ILL2	-0.220409	-0.564822	-0.538125	-0.589873	0.382836	0.461303	-0.162028	-0.833169	-0.457053	0.636272	-0.583773	-0.544983	-0.627674	-0.58163	-0.584273	0.438297	-0.263206	-0.497236	0.807755	-0.10873	-0.773185	0.131561	0.163624	0.331498	-0.28909	-0.217115	A
EA_SLE_0340_8	GSE88884_ILL2	0.425317	0.524394	-0.682608	-0.314975	0.0102826	0.33585	-0.312858	0.25522	-0.0434601	0.252097	-0.599687	-0.0934136	0.54383	0.0156797	0.525354	0.386465	-0.0396298	-0.125178	0.702923	0.26146	0.495784	-0.610486	-0.474725	0.611975	-0.0553553	0.452125	C
EA_SLE_0341_7	GSE88884_ILL1	-0.273398	-0.806053	-0.43843	-0.584758	0.210876	-0.683335	-0.201849	-0.776946	-0.326303	0.00814999	-0.72001	-0.566307	-0.581099	-0.504525	-0.67029	0.0318634	-0.132383	-0.363927	-0.619824	-0.346768	0.481046	-0.711823	-0.713364	-0.413874	-0.182966	-0.629763	B
EA_SLE_0342_8	GSE88884_ILL1	-0.459242	-0.0821503	-0.732988	-0.0771721	-0.225931	-0.738206	0.652579	-0.69455	0.246041	-0.266638	-0.784828	0.252005	-0.372383	0.243216	0.630128	-0.729823	0.319135	0.46362	-0.0520569	-0.54063	-0.256366	-0.59414	-0.385463	-0.746794	-0.113694	-0.457901	F
EA_SLE_0344_8	GSE88884_ILL1	0.0834134	-0.880264	-0.0297091	-0.778912	0.392995	0.239865	-0.220085	-0.880474	0.263851	0.20329	-0.688727	-0.360537	-0.344314	-0.45722	-0.398874	0.503008	-0.3415	-0.504047	0.942666	-0.0545784	0.727027	-0.721956	-0.530318	0.181518	-0.222439	0.143992	A
EA_SLE_0345_8	GSE88884_ILL1	0.601113	0.553943	0.473318	0.0656531	0.360816	0.778215	0.631365	0.619118	0.545583	0.158414	0.938957	0.733593	0.536333	0.678461	-0.104729	0.738221	0.400668	0.509937	0.918457	0.545887	0.670072	0.320863	0.238634	0.709359	0.317744	0.723436	G
EA_SLE_0346_18	GSE88884_ILL2	0.626984	0.290039	-0.517878	0.228426	-0.388872	0.370897	-0.475458	0.112766	0.00342685	0.549447	0.614487	-0.319852	-0.357086	-0.410473	-0.417365	-0.215699	-0.308559	-0.392775	0.529145	0.559244	-0.345583	-0.668259	0.20521	0.821142	-0.0876048	0.469416	D
EA_SLE_0349_12	GSE88884_ILL2	0.370207	0.675769	0.327262	-0.387613	0.036787	0.341908	0.0829742	0.659774	0.230967	0.54046	-0.391615	0.477752	0.54454	0.438744	0.489754	0.391548	0.228478	0.217878	0.829489	-0.47511	0.56788	-0.60809	-0.472908	-0.260297	0.240141	-0.389159	C
EA_SLE_0350_8	GSE88884_ILL1	0.288751	0.624163	0.614841	0.164103	0.097388	0.687988	0.372562	0.606594	0.159933	-0.160041	0.750108	0.550516	-0.124278	0.391048	-0.622936	0.515284	0.0682501	0.253118	-0.637402	0.410824	-0.646248	0.510996	0.802486	0.671657	0.274817	0.532349	G
EA_SLE_0352_10	GSE88884_ILL2	-0.479686	0.0122745	-0.326725	-0.451015	-0.0992456	0.0950215	0.410149	0.144657	-0.350221	-0.00676127	0.719978	-0.0864868	-0.268434	-0.415265	-0.327081	0.482641	-0.123579	-0.181786	-0.404451	-0.144602	-0.215362	-0.316511	0.480538	0.505173	0.0937148	-0.0969692	C
EA_SLE_0353_10	GSE88884_ILL1	0.271532	0.417272	0.181347	-0.0832992	0.601946	0.557494	0.2584	0.467263	0.413105	-0.0182472	0.644088	0.516056	0.738507	0.433136	0.671007	0.72789	0.220588	0.342554	0.790367	0.53953	0.512996	-0.21578	0.203804	0.602251	0.211669	0.594683	G
EA_SLE_0356_12	GSE88884_ILL1	0.589798	0.126812	0.294088	0.298397	0.516703	0.675051	-0.0949079	0.568341	0.462007	0.0321999	0.681748	0.329171	0.426983	0.10295	-0.241003	0.141157	-0.104632	0.0096462	0.806771	0.518931	0.312658	0.565193	0.152684	0.702481	0.227593	0.579706	D
EA_SLE_0359_8	GSE88884_ILL1	0.23762	0.0707129	0.0753489	-0.777734	0.292873	0.700311	0.181893	-0.754849	0.19388	0.651224	-0.302224	-0.239503	-0.220285	-0.516386	0.224616	0.274019	-0.181629	-0.205749	0.512882	0.438021	-0.776083	-0.329935	0.353895	0.676671	-0.0344592	0.267808	A
EA_SLE_0360_22	GSE88884_ILL1	-0.747013	0.77071	-0.499119	0.893905	-0.351108	-0.721154	0.761756	0.707029	0.209023	-0.233926	0.301271	0.0657574	-0.0320022	0.0981	0.985401	-0.919832	0.145791	0.746316	-0.691378	-0.444616	0.330563	0.664012	0.191438	-0.825244	0.188545	0.14619	H
EA_SLE_0361_12	GSE88884_ILL2	0.732189	-0.467194	0.620561	0.413693	-0.179431	0.765933	-0.477464	0.624986	0.225606	-0.11954	0.865827	0.388493	0.441253	0.285144	0.0535463	0.68224	-0.0639797	-0.0778674	0.447092	0.559853	-0.717445	0.677814	0.426831	0.695193	0.0270898	0.674428	D
EA_SLE_0364_9	GSE88884_ILL1	0.218724	-0.817798	0.682589	0.418218	0.556009	0.514084	-0.686221	0.477739	0.0061594	0.595987	0.569339	0.285574	0.706861	0.521872	-0.733081	0.722208	0.185025	-0.457391	0.208762	0.393743	0.85523	0.446763	-0.155414	0.54069	0.0931319	0.390662	D
EA_SLE_0365_10	GSE88884_ILL1	-0.595432	-0.696249	-0.247574	-0.445841	-0.289473	-0.722217	-0.0126614	-0.839854	-0.193703	-0.0736087	-0.707224	-0.533245	-0.555253	-0.426866	0.417094	-0.33054	-0.19501	-0.500843	-0.507121	-0.223787	-0.587171	-0.446738	-0.572728	-0.621718	-0.212912	-0.584056	B
EA_SLE_0366_12	GSE88884_ILL2	-0.408063	0.30454	0.771894	0.0739317	-0.277787	0.219139	0.0530595	0.422035	0.127637	0.401638	0.41148	-0.48118	0.151535	-0.318594	0.778451	0.52318	-0.262364	0.00635604	-0.623184	0.594373	-0.603886	0.516942	0.750235	0.708177	0.248733	0.47604	E
EA_SLE_0369_8	GSE88884_ILL2	0.655469	0.712344	-0.593701	0.821944	-0.205758	0.206113	0.197214	0.53557	0.0686569	-0.0284596	0.840382	0.374558	0.637663	0.31716	-0.372806	-0.167439	0.308319	0.541669	-0.0447695	0.64533	-0.877345	-0.627146	0.877772	0.666883	0.268964	0.483534	G
EA_SLE_0370_10	GSE88884_ILL1	-0.300747	-0.269837	-0.11611	-0.625888	-0.0539242	-0.651979	-0.608568	-0.284727	-0.304596	-0.369328	-0.618897	-0.37037	-0.0901782	-0.260262	0.630005	-0.402979	-0.332561	-0.492367	-0.833647	0.224494	-0.148221	-0.491309	0.355462	-0.0513798	-0.225797	-0.371175	B
EA_SLE_0372_6	GSE88884_ILL2	-0.119137	-0.639392	-0.15263	0.2808	0.058595	-0.502542	0.0342343	-0.572065	-0.352762	0.314122	0.0762088	-0.364272	-0.25761	-0.205447	-0.598786	0.179155	-0.0304258	-0.512047	0.410904	-0.237311	0.639562	-0.566197	-0.00337124	-0.239471	-0.041607	-0.48597	C
EA_SLE_0374_6	GSE88884_ILL1	0.109891	-0.654613	0.647934	-0.324074	0.502683	0.46408	0.372678	-0.367453	0.541288	-0.658105	0.0856626	0.452134	-0.371902	0.186342	0.225379	0.477112	0.0277224	0.527216	0.648203	0.296723	0.48647	0.143696	0.00845203	0.439422	0.205433	0.526289	C
EA_SLE_0375_8	GSE88884_ILL2	0.500294	-0.433033	0.436391	-0.496953	0.558311	0.879786	-0.298929	0.0258782	0.448114	0.28899	0.575145	0.252779	0.229588	0.0727557	-0.477379	0.413299	-0.204734	-0.445693	0.633214	0.470568	0.272845	-0.38048	0.0806283	0.76095	0.0809093	0.589857	D
EA_SLE_0376_8	GSE88884_ILL2	0.460075	-0.58625	0.513409	-0.45043	-0.175946	0.603085	-0.294553	-0.772989	0.223772	0.142294	-0.778699	-0.228167	-0.453342	-0.285655	-0.0205966	0.631687	-0.327016	-0.312326	0.826126	-0.0480025	0.683781	-0.643306	0.169411	0.4721	-0.1062	0.337585	A
EA_SLE_0377_8	GSE88884_ILL1	-0.445795	0.686031	-0.546025	0.552704	-0.369793	-0.698465	0.809139	0.292676	0.143869	-0.544727	-0.439297	-0.105873	-0.0679454	-0.0904714	0.560574	-0.417731	0.247527	0.476524	-0.727829	-0.573699	0.176605	0.444992	0.422529	-0.708549	0.0146802	-0.412526	F
EA_SLE_0378_10	GSE88884_ILL2	-0.577242	-0.799805	-0.479307	-0.530268	-0.39877	-0.586496	-0.531602	-0.828019	-0.567145	0.0963347	-0.967258	-0.736146	-0.704195	-0.663903	-0.58026	-0.672379	-0.477793	-0.645046	-0.519061	-0.453556	0.443696	-0.618284	-0.0346782	-0.428431	-0.386355	-0.671995	B
EA_SLE_0381_8	GSE88884_ILL1	-0.612851	-0.143717	-0.287064	-0.579315	0.150155	-0.37409	0.598976	-0.748213	0.419439	-0.0688778	-0.780133	0.171893	-0.305746	0.179435	-0.36139	-0.772505	-0.0717218	0.0477897	0.161246	-0.540283	0.14651	-0.561013	-0.15995	-0.45243	-0.0122264	-0.461963	F
EA_SLE_0383_10	GSE88884_ILL1	0.449635	0.687355	0.217409	-0.123511	0.582298	0.566569	0.497271	-0.0592721	0.674914	-0.179363	0.409594	0.652765	0.424917	0.529045	0.483978	0.0462145	0.111396	0.494776	0.4219	0.423993	0.621498	-0.117576	0.357378	0.445289	0.343745	0.581301	G
EA_SLE_0384_20	GSE88884_ILL2	0.403409	-0.103605	0.761835	0.873049	-0.599641	0.426562	-0.584209	0.311849	-0.00298413	0.108895	0.183572	-0.40301	-0.159117	-0.526267	0.069554	0.182129	-0.226756	-0.394893	-0.623663	0.268613	-0.325467	0.649419	-0.544858	0.448009	-0.0923177	0.234592	E
EA_SLE_0385_8	GSE88884_ILL1	-0.596353	-0.85637	-0.391242	-0.537907	-0.194351	-0.768874	-0.0273855	-0.844943	-0.319006	-0.640364	-0.689584	-0.682853	-0.663484	-0.711125	-0.470693	-0.574013	-0.280142	-0.602279	-0.483818	-0.355691	0.0911599	-0.7048	-0.635203	-0.545721	-0.275581	-0.614697	B
EA_SLE_0386_10	GSE88884_ILL1	-0.557199	0.244735	-0.540853	-0.562631	0.0369875	-0.58694	0.436929	-0.716524	-0.0493935	-0.678897	-0.613786	-0.24074	-0.0553177	-0.0590921	-0.239903	-0.495947	0.14432	0.0297889	-0.141878	-0.49689	0.88756	-0.641725	0.0702523	-0.686789	0.0205527	-0.524165	F
EA_SLE_0387_8	GSE88884_ILL1	0.595735	0.929503	-0.381613	0.773782	-0.366802	-0.381878	0.603023	0.605523	0.261421	0.283116	0.972271	0.543849	0.47194	0.0579208	0.902031	-0.590677	0.144372	0.346612	-0.480671	0.0487615	0.610125	0.0378027	0.0461086	0.100715	0.354904	0.277643	H
EA_SLE_0390_6	GSE88884_ILL1	-0.396066	-0.00637343	-0.677096	-0.470428	0.484479	-0.737861	0.564343	0.142903	-0.071139	0.29434	0.579587	0.411245	0.559326	0.261623	-0.00787052	0.10116	0.188847	0.206833	-0.856617	0.0259012	0.895143	-0.858381	-0.0742504	-0.127354	-0.123138	-0.418979	C
EA_SLE_0392_8	GSE88884_ILL2	0.438744	0.689787	0.247192	-0.240151	-0.254926	0.712246	0.106496	0.679191	0.34254	0.55162	0.597005	0.620728	-0.141621	0.498764	-0.117806	0.385281	-0.0282299	0.218992	-0.199503	0.512893	-0.111242	0.395809	0.519262	0.691002	0.194913	0.452484	G
EA_SLE_0394_12	GSE88884_ILL1	0.474538	0.304705	0.638454	0.456133	0.062426	0.230888	-0.546771	0.362698	-0.444158	-0.515007	0.171325	-0.189555	0.360522	-0.214875	-0.507997	0.840077	0.140323	0.0892949	-0.621482	0.522252	-0.241716	0.582866	0.526256	0.288445	0.0860468	0.0652504	E
EA_SLE_0396_10	GSE88884_ILL2	0.716594	0.162674	-0.449091	-0.366435	0.536103	0.430259	0.32113	-0.1368	0.0522156	0.0815817	-0.418947	0.165833	0.283779	0.377372	-0.202761	0.556245	0.259268	-0.432037	0.396214	0.116896	0.0496732	-0.112083	0.542575	0.279808	-0.122115	0.616796	C
EA_SLE_0397_13	GSE88884_ILL1	0.535607	0.450708	0.274665	0.664673	-0.493025	0.588443	0.026716	0.635463	0.289171	0.454954	0.574193	-0.0492706	0.157441	0.501582	0.32996	-0.144134	0.176792	0.02149	0.511026	0.428247	-0.676983	0.542933	0.150343	0.643343	0.211626	0.611818	G
EA_SLE_0398_8	GSE88884_ILL2	-0.288438	0.113909	-0.2902	0.457083	-0.577965	-0.496886	0.214977	0.55645	0.1324	-0.512579	-0.460225	0.0447076	0.0905649	0.104407	0.135227	-0.416515	0.156995	-0.0706965	-0.742828	-0.403286	-0.583362	0.0814632	0.0371421	-0.628888	-0.0835925	-0.492015	F
EA_SLE_0400_8	GSE88884_ILL2	-0.470013	0.933963	0.211014	-0.233586	-0.191306	-0.645081	0.344985	0.685106	0.000231692	-0.0689765	0.140867	0.271478	0.538044	-0.160143	-0.575211	-0.270575	0.220547	0.636968	-0.230532	-0.420728	0.167621	0.161769	0.115195	-0.506674	0.354817	-0.473357	H
EA_SLE_0402_8	GSE88884_ILL1	0.603934	0.545423	-0.679029	-0.19862	0.33731	0.438465	-0.275323	0.0503046	-0.087102	0.370721	0.405285	0.269579	0.639475	0.0341526	0.702631	-0.137868	0.225138	0.167956	0.783958	0.371645	0.530156	-0.429021	0.268147	0.501142	-0.044152	0.356118	G
EA_SLE_0403_10	GSE88884_ILL1	-0.275164	0.738221	-0.649527	-0.403234	-0.435228	-0.516468	0.664837	0.456752	0.251102	0.200121	-0.543507	0.268434	0.330495	0.311106	-0.56903	-0.862801	-0.0166933	0.408394	-0.596598	-0.184398	-0.618571	-0.473454	0.594524	0.31927	0.0517135	0.121643	H
EA_SLE_0404_12	GSE88884_ILL1	-0.311581	0.248935	-0.654766	0.498006	-0.410711	-0.518467	-0.027354	-0.0485527	-0.486073	0.306756	-0.818903	-0.427357	-0.147395	-0.288341	0.589911	-0.701142	0.108415	-0.114593	-0.589587	-0.539376	-0.0889939	-0.073134	-0.363182	-0.687387	-0.243838	-0.686432	F
EA_SLE_0405_8	GSE88884_ILL1	-0.211497	-0.330415	0.129696	-0.524922	-0.012378	-0.216501	-0.171725	0.372343	-0.169363	-0.746582	-0.887179	0.390442	-0.59719	0.205723	-0.443339	-0.347467	-0.0711183	-0.514803	-0.899884	0.116897	0.171046	0.314232	0.578996	0.29287	-0.0855818	-0.266416	C
EA_SLE_0407_20	GSE88884_ILL1	-0.425322	-0.679598	0.209742	-0.686468	0.0766088	0.492504	-0.182401	-0.86908	-0.051292	0.88967	-0.842286	-0.521927	-0.744778	-0.650773	0.30548	0.571685	-0.424849	-0.428397	-0.272878	0.399149	-0.395265	-0.10686	0.201418	0.483802	-0.172224	0.265105	A
EA_SLE_0408_10	GSE88884_ILL2	-0.179546	-0.439867	0.761467	0.0273777	0.435068	0.382637	0.23365	-0.414116	0.484337	-0.410276	0.00418795	0.36732	-0.194131	0.269749	0.0966417	0.660743	-0.0641859	0.0871966	-0.495383	0.584966	0.68075	0.423939	-0.0496848	0.340431	0.134536	0.55212	C
EA_SLE_0409_6	GSE88884_ILL2	-0.372958	-0.892002	0.00955388	-0.239861	0.365225	-0.307913	-0.395619	-0.835946	-0.579677	-0.0542637	-0.772962	-0.718792	-0.537671	-0.727268	-0.622213	0.207775	-0.379826	-0.610919	-0.215594	-0.307633	0.457631	-0.249966	-0.438912	-0.410582	-0.268943	-0.498321	B
EA_SLE_0411_14	GSE88884_ILL2	0.470046	0.713887	0.326954	0.788974	0.253077	0.628445	0.542982	0.531805	0.521941	-0.266292	0.808909	0.569863	0.579563	0.545883	0.725167	0.559495	0.175445	0.332035	-0.218731	0.516827	0.189515	0.364626	0.781977	0.708251	0.380265	0.702732	G
EA_SLE_0413_14	GSE88884_ILL2	0.00604208	0.235204	0.460238	0.448468	-0.155003	-0.135772	0.309749	0.274597	0.341214	0.298687	0.733535	0.163157	0.773443	-0.0017838	0.600052	0.314282	0.275296	0.484285	-0.553447	0.465621	0.337624	-0.349025	0.273554	0.319968	0.328369	0.297297	G
EA_SLE_0416_8	GSE88884_ILL1	0.0373454	-0.312261	0.652442	-0.6362	0.559576	0.705229	0.171216	-0.530381	0.460256	0.405703	-0.068657	0.143431	-0.243777	0.40739	-0.679372	0.692209	-0.20285	0.0147231	0.776438	0.464775	0.279165	-0.300636	-0.458097	0.664989	0.102089	0.49387	D
EA_SLE_0420_10	GSE88884_ILL2	0.0010622	-0.510172	-0.0266382	-0.287163	0.208895	-0.250965	0.591948	0.209383	0.492013	-0.0988119	0.518517	0.694074	0.413988	0.435583	-0.198665	0.276612	0.315497	0.213015	0.237647	-0.340082	0.873651	-0.522725	-0.482421	-0.413488	0.0910156	0.174417	C
EA_SLE_0421_11	GSE88884_ILL1	-0.234818	0.604192	-0.812675	-0.330949	0.0735613	-0.537156	-0.201689	0.764814	0.0239672	-0.329558	0.257712	0.246607	0.424911	0.881603	-0.422645	0.341263	0.405566	0.168754	-0.320059	-0.24327	0.521424	-0.781139	0.328106	-0.300269	0.249084	-0.519166	H
EA_SLE_0422_12	GSE88884_ILL2	-0.160608	0.692122	0.177238	0.828029	-0.267748	0.135977	0.420306	0.81649	0.499593	-0.0169352	0.864082	0.297454	0.318291	0.136294	0.869216	-0.214236	0.216864	0.699217	-0.460416	0.120956	-0.142525	0.714676	0.0347578	-0.339388	0.09324	0.528636	H
EA_SLE_0425_12	GSE88884_ILL2	0.0651856	0.192677	-0.117434	-0.735103	0.539464	0.471292	0.428905	0.366101	0.468293	-0.0908408	0.00450522	0.0145366	-0.401277	-0.15798	0.954649	-0.566173	-0.175141	0.07073	0.331119	0.41792	-0.281638	-0.63351	0.897215	0.724161	0.128008	0.255639	C
EA_SLE_0426_10	GSE88884_ILL1	-0.561586	0.572702	0.401429	0.473918	0.0715306	-0.594972	0.676062	0.62694	0.0489538	-0.104379	-0.0144603	0.423397	-0.105873	0.497643	0.96033	0.158599	0.296139	0.525992	-0.918171	0.117575	-0.248099	0.482816	0.5987	-0.49667	0.293597	-0.230534	H
EA_SLE_0427_9	GSE88884_ILL1	0.039538	0.5821	0.331416	-0.078506	0.298115	0.254315	-0.516318	0.82701	0.176714	0.58358	0.831847	0.583746	0.765888	0.550496	0.687433	0.490238	0.29293	0.329204	-0.00354819	0.443557	0.468111	0.659977	-0.537848	0.221418	0.246224	0.430775	G
EA_SLE_0428_14	GSE88884_ILL1	-0.319463	0.00266506	0.0637697	-0.724889	-0.151295	0.53371	-0.566689	0.325143	-0.037477	0.605167	-0.488535	-0.202705	0.541693	-0.0886936	-0.554618	0.0324896	-0.228685	-0.359773	-0.0480932	0.403646	-0.0658968	-0.502548	0.213336	0.68673	-0.214269	0.300008	A
EA_SLE_0429_8	GSE88884_ILL1	0.457645	-0.423486	0.420955	-0.353315	0.229389	0.493188	0.0369054	0.177079	0.432668	0.359257	0.356356	0.539492	0.511269	0.30544	-0.393118	0.595998	0.0885783	-0.0480916	-0.44641	0.491337	-0.425568	-0.486968	0.157931	0.661517	0.080626	0.487456	D
EA_SLE_0430_9	GSE88884_ILL2	0.611481	0.346717	0.770084	0.217754	0.444431	0.705546	-0.160908	0.499356	0.404236	0.530195	0.719503	0.492886	0.270489	0.330637	-0.613025	0.672284	0.109494	0.205869	0.842815	0.512312	0.647863	0.524738	-0.135862	0.694115	0.216324	0.635047	D
EA_SLE_0431_11	GSE88884_ILL1	0.549995	-0.708789	0.0545576	-0.071154	-0.550202	0.594018	-0.476346	-0.734662	-0.26719	-0.0042608	0.041594	-0.431141	-0.255963	-0.601968	-0.519613	0.2924	-0.423825	-0.64241	-0.351189	0.623947	-0.773474	0.214518	-0.362039	0.74646	-0.178903	0.476619	A
EA_SLE_0432_6	GSE88884_ILL1	0.0441391	0.740624	-0.705274	-0.33821	0.483556	-0.417024	0.676538	0.609345	0.597491	-0.463502	0.659095	0.637753	0.569636	0.816517	0.669597	-0.536698	0.37852	0.275747	-0.158997	0.27564	0.698965	-0.104109	0.0495123	-0.108655	0.353047	0.312666	H
EA_SLE_0433_8	GSE88884_ILL2	0.499628	0.814466	0.303398	-0.543441	0.372273	0.598295	0.47932	-0.510343	0.604639	-0.298016	0.578096	0.513607	0.0743835	0.313925	0.832688	0.0453161	-0.198369	-0.189982	0.592379	0.430398	-0.735024	-0.511034	0.580854	0.593633	0.114522	0.466998	G
EA_SLE_0434_12	GSE88884_ILL2	0.251998	-0.181985	0.730801	-0.176951	0.560655	0.635201	0.397294	0.244548	0.54244	0.290974	0.556553	0.538188	0.228739	0.138352	0.663591	0.780656	0.103099	0.516043	0.445998	0.315552	0.712318	0.598715	0.256154	0.591074	0.228494	0.556625	G
EA_SLE_0436_10	GSE88884_ILL1	0.350601	-0.0565373	0.634424	-0.647805	0.38629	0.448695	-0.0751934	-0.326524	0.27778	0.254132	-0.37437	0.0754931	0.22762	-0.040866	-0.452041	0.656795	-0.204616	-0.274393	0.767459	0.341313	0.804213	-0.518155	-0.685575	0.671045	0.167014	0.546437	A
EA_SLE_0437_10	GSE88884_ILL2	-0.212609	-0.213537	-0.674783	0.168321	-0.427209	-0.571868	-0.569202	-0.218069	-0.584246	0.116505	-0.40896	-0.67154	0.121392	-0.460106	0.117677	-0.657177	-0.00491699	-0.55329	0.0914427	-0.334792	-0.562097	0.229203	-0.106018	-0.49359	-0.21818	-0.496958	B
EA_SLE_0438_11	GSE88884_ILL1	-0.628257	-0.598658	-0.570674	0.22801	-0.228966	-0.806543	-0.282228	0.252103	-0.610848	-0.153823	-0.194217	-0.328989	-0.14594	-0.0905745	-0.37432	-0.527985	0.162547	-2.43602e-05	-0.785354	-0.597856	0.168992	-0.6003	-0.577891	-0.668677	-0.180978	-0.681372	B
EA_SLE_0439_10	GSE88884_ILL2	0.317519	-0.837844	0.411013	-0.443359	-0.0376165	0.629389	-0.60819	-0.844635	-0.146766	0.0298242	-0.774993	-0.593484	-0.536607	-0.599849	-0.469611	0.573821	-0.398426	-0.685093	0.654091	0.0858115	0.608972	-0.549712	-0.803681	0.544087	-0.330077	-0.0738489	A
EA_SLE_0442_10	GSE88884_ILL1	-0.00274453	0.0362321	0.569501	0.246171	0.75638	0.644268	0.549969	0.128035	0.579127	0.533468	0.801358	0.329244	0.59055	0.544528	-0.623018	0.727117	0.154145	0.536353	0.680519	0.51503	0.769314	0.256928	0.536126	0.245569	0.345603	0.574748	G
EA_SLE_0444_12	GSE88884_ILL1	0.112005	0.754434	0.585472	0.245324	0.409314	0.4677	0.416263	0.403801	0.399074	-0.140444	0.578318	0.61105	0.533063	0.621557	0.140634	0.693627	0.267391	0.513019	0.738684	0.564401	0.827383	0.627287	-0.298435	0.313032	0.318161	0.643933	G
EA_SLE_0445_8	GSE88884_ILL1	0.505001	-0.503652	-0.293173	0.6076	0.262109	0.539401	-0.250316	0.767477	-0.402519	0.228522	0.870586	-0.286817	-0.226333	0.355635	-0.650331	0.594638	0.256294	-0.166362	0.979408	0.175607	0.701053	0.704607	0.158779	0.119356	-0.197392	0.2716	D
EA_SLE_0446_8	GSE88884_ILL2	0.688961	-0.811035	-0.301528	0.200941	0.0120121	-0.129934	-0.612109	-0.397531	-0.585623	0.654489	0.626027	-0.485692	-0.701287	-0.516018	-0.706612	-0.00994293	-0.343751	-0.490131	0.517423	0.13204	0.0782385	-0.270709	0.230721	0.392564	-0.325652	-0.433377	A
EA_SLE_0447_6	GSE88884_ILL1	-0.512701	-0.0772302	-0.194137	0.845856	-0.33737	-0.637705	-0.21138	0.507225	-0.160305	-0.622018	-0.551076	-0.503466	-0.536841	-0.132502	0.869756	-0.331584	-0.0688821	-0.0751667	-0.751816	0.0767061	-0.747894	0.891542	-0.79728	-0.491234	-0.152711	0.706618	E
EA_SLE_0448_8	GSE88884_ILL1	0.088659	-0.0779819	0.793461	-0.465804	0.477742	0.26171	-0.392103	0.440797	0.369844	0.0459528	0.544719	0.421997	0.379435	0.201189	-0.677753	0.834214	-0.179944	0.292479	-0.481751	0.512986	-0.507052	0.54281	-0.557831	0.448369	0.352758	0.551315	D
EA_SLE_0449_8	GSE88884_ILL2	0.225877	-0.0433389	0.142748	-0.145111	-0.485373	-0.567541	-0.062743	0.230967	-0.299292	-0.214525	-0.113836	-0.263967	0.0868599	0.0406656	-0.6936	0.0719477	0.00832526	-0.175839	0.760525	-0.266917	0.671382	-0.248013	-0.604352	-0.243444	-0.0330206	-0.461996	C
EA_SLE_0452_18	GSE88884_ILL2	-0.358518	0.894984	-0.568915	0.578752	-0.201521	0.0873329	0.785866	0.764268	0.560897	0.0961909	0.612837	0.504399	0.258042	0.361166	0.856014	-0.565995	0.353487	0.595143	0.605292	-0.254932	-0.050996	0.46368	0.656465	-0.604403	0.186711	0.399539	H
EA_SLE_0454_12	GSE88884_ILL1	0.631847	-0.649361	0.1339	0.734911	-0.481477	0.51853	-0.372584	0.441999	-0.448834	0.1002	0.560963	-0.316241	0.160869	0.320032	0.222582	0.297759	-0.0502963	-0.449217	-0.716121	0.304309	-0.412354	0.80108	0.425871	0.463462	-0.260819	0.503536	E
EA_SLE_0456_10	GSE88884_ILL1	-0.662354	-0.294076	-0.819542	-0.410095	-0.414211	-0.972776	0.435466	-0.473498	-0.167329	-0.464225	0.246562	0.242903	0.255506	0.263369	0.746081	0.0660651	0.264741	0.176671	-0.792366	-0.562928	0.566008	-0.68433	-0.409004	-0.839467	-0.0406352	-0.583167	F
EA_SLE_0458_8	GSE88884_ILL2	0.575509	0.45379	0.676659	0.0985035	0.0914526	0.485748	0.188421	0.519006	0.247957	0.271469	0.0581237	0.291417	-0.0616965	-0.232112	-0.525047	0.0310983	-0.190784	0.138004	0.154932	0.232654	0.747189	0.33177	0.258464	0.48629	0.128877	-0.0735769	D
EA_SLE_0459_8	GSE88884_ILL2	-0.675313	0.701459	-0.253196	0.153272	0.0136818	-0.681564	0.757351	-0.649239	0.487032	-0.293342	0.422717	0.397703	-0.350988	0.342521	0.6823	-0.707101	0.02587	0.0798194	0.0370744	-0.327311	-0.709163	0.383932	0.278459	-0.478201	0.117541	0.329949	H
EA_SLE_0460_10	GSE88884_ILL2	0.422147	-0.654209	0.198881	-0.21065	0.611509	-0.470693	-0.537678	-0.0758018	-0.155502	0.0665148	-0.618452	0.186962	-0.120458	0.466892	-0.784931	0.60511	0.0751651	-0.281199	0.0845893	-0.296785	0.581332	-0.290947	-0.126024	-0.541218	-0.144141	-0.357821	C
EA_SLE_0461_16	GSE88884_ILL2	-0.0815052	0.00274549	-0.572365	-0.548865	-0.3276	-0.159085	-0.484787	0.574025	-0.452203	0.253024	-0.64101	-0.488561	-0.333986	0.309389	-0.683223	-0.736012	0.006647	-0.222301	-0.738522	-0.250319	0.116818	-0.205334	-0.5848	0.527045	-0.168357	-0.43639	B
EA_SLE_0462_8	GSE88884_ILL1	0.324855	-0.670421	0.0555272	-0.755107	0.0865302	0.359577	-0.401533	-0.889533	0.241645	0.369761	-0.0950855	-0.172327	-0.32515	-0.150498	-0.715614	0.838867	-0.0884671	-0.549393	0.980138	0.310417	0.526907	-0.596779	-0.417447	0.44487	-0.233579	0.242639	A
EA_SLE_0465_8	GSE88884_ILL1	0.273049	0.0594368	-0.559366	0.432997	0.0762963	-0.446263	0.56955	0.49953	0.0694651	-0.451451	0.305756	0.326891	0.177474	0.709351	0.557161	0.261041	0.469526	0.316459	-0.058717	-0.0330285	0.809283	0.410496	-0.152457	-0.123724	0.165878	0.452261	H
EA_SLE_0466_10	GSE88884_ILL2	0.0983194	0.576034	0.458713	0.640723	0.401573	0.503297	0.281097	0.61378	0.534996	0.0116759	0.583093	0.525685	0.225725	0.603655	-0.483425	-0.133137	0.134655	0.236409	-0.839198	0.401104	-0.225575	0.452301	0.167857	0.551256	0.212752	0.61223	G
EA_SLE_0469_6	GSE88884_ILL2	-0.388409	-0.559282	0.0577694	-0.583794	-0.107057	-0.343483	-0.658686	-0.520914	-0.579319	0.113618	-0.454519	-0.7352	-0.484608	-0.50247	-0.435828	0.0474468	-0.293025	-0.584769	-0.105811	-0.45863	0.308424	-0.305269	-0.600622	-0.238449	-0.30992	-0.620156	B
EA_SLE_0470_10	GSE88884_ILL1	0.650213	-0.152234	0.034993	0.00749626	-0.0705013	0.753639	-0.0442051	-0.596451	0.387984	0.491191	0.739015	-0.0381007	-0.559207	-0.205096	-0.419894	0.580295	-0.253191	-0.0936826	0.679813	0.492209	0.148781	-0.107437	0.539441	0.67211	-0.10393	0.518761	D
EA_SLE_0471_10	GSE88884_ILL2	-0.445363	0.888861	0.669523	0.694272	0.199257	0.0542235	0.659419	0.820658	0.586382	0.0347103	0.951648	0.664208	0.790125	0.709061	0.853126	0.660238	0.490317	0.766111	-0.25576	0.54246	0.484343	0.746895	0.537011	0.0013301	0.499647	0.685069	G
EA_SLE_0472_8	GSE88884_ILL2	0.0613451	-0.823123	-0.618332	-0.655606	-0.40311	0.648494	-0.565035	-0.806686	-0.422615	0.709695	-0.671142	-0.456085	-0.761491	-0.55341	-0.272275	-0.206641	-0.42447	-0.568706	0.300774	-0.529648	-0.730457	-0.746375	-0.745789	0.101145	-0.269646	-0.557928	B
EA_SLE_0474_8	GSE88884_ILL1	-0.125372	-0.0380723	-0.460286	0.0722471	0.467365	0.171107	-0.0270422	0.412411	-0.0177509	-0.423958	0.486075	0.403145	0.668239	0.535825	0.745114	0.830076	0.3099	-0.140026	0.927055	0.0254539	0.286016	-0.202597	0.417667	0.301656	-0.0567578	0.450121	G
EA_SLE_0475_20	GSE88884_ILL1	0.409801	-0.408086	-0.474775	0.479802	-0.249135	0.387496	-0.677749	-0.630649	-0.422681	0.0583733	-0.0422285	-0.524356	-0.593	-0.103911	0.455944	0.200405	-0.191512	-0.577077	0.460291	0.0341261	-0.610108	0.538611	-0.0842119	0.168972	-0.182223	-0.000395518	E
EA_SLE_0476_15	GSE88884_ILL1	0.0849941	-0.640482	0.167966	-0.566777	0.183926	0.234896	0.284461	-0.457362	-0.38668	-0.164437	0.108633	0.202698	-0.202524	-0.22185	0.154935	0.622246	0.0889357	0.179255	-0.354647	-0.0479172	0.551522	-0.519449	-0.581424	0.23259	0.0108578	-0.193458	C
EA_SLE_0478_6	GSE88884_ILL2	0.214968	-0.550859	-0.487587	-0.422712	-0.18406	-0.0890976	-0.285399	-0.697577	-0.399572	0.374917	-0.51902	-0.460124	-0.309875	-0.560356	-0.714506	0.0692002	-0.227593	-0.620855	0.0250024	-0.345328	0.570819	-0.341652	-0.472322	-0.126308	-0.284051	-0.529609	B
EA_SLE_0479_10	GSE88884_ILL2	0.311559	-0.268994	0.622459	-0.423052	0.593564	0.476552	-0.411934	-0.645962	0.381742	0.131932	0.280263	0.238443	0.0326829	-0.0628834	-0.49941	0.750207	-0.299726	-0.422402	0.461393	0.459194	0.49164	-0.450366	-0.155546	0.599457	0.130293	0.478329	D
EA_SLE_0480_10	GSE88884_ILL2	0.609999	0.280365	0.459497	-0.0261424	0.258388	0.607292	-0.346114	0.00981666	0.216649	0.323783	0.190884	-0.101827	0.318074	-0.368498	-0.559062	0.658732	-0.253942	-0.454466	0.623174	0.535589	-0.0980738	-0.163207	0.378422	0.713274	0.201981	0.459452	D
EA_SLE_0484_14	GSE88884_ILL1	0.461924	-0.230051	-0.594131	0.758303	-0.345831	-0.0480447	-0.411831	0.50111	-0.444843	0.525795	0.407934	-0.493857	-0.646559	-0.219058	0.819232	-0.818217	-0.186408	-0.336269	0.853795	-0.226386	0.688632	0.520645	-0.518238	0.091741	0.049291	0.279992	E
EA_SLE_0486_14	GSE88884_ILL2	0.636351	0.599575	0.53407	0.792369	-0.445645	0.632984	-0.00417756	0.531566	0.452601	-0.282721	0.664383	0.564844	0.492265	0.542992	0.72701	0.440486	0.403395	0.249882	-0.381535	0.491868	-0.780437	0.73683	-0.157852	0.440591	0.251524	0.749192	G
EA_SLE_0487_8	GSE88884_ILL2	-0.378215	-0.696659	-0.393339	0.0917246	-0.252423	-0.427582	-0.135087	-0.70331	-0.299087	0.0768723	-0.536121	-0.522525	-0.285537	-0.486601	-0.116688	0.0549601	-0.0820764	-0.443443	-0.0991473	-0.329171	0.484406	-0.473874	-0.0112327	-0.237897	-0.118479	-0.55368	B
EA_SLE_0489_6	GSE88884_ILL1	0.552996	-0.0475903	-0.527718	-0.373256	0.334833	-0.0257805	-0.593672	-0.384093	-0.150816	-0.0983867	0.731151	0.0459092	0.0350248	-0.104332	0.629056	0.483715	-0.0719249	-0.00377492	-0.0642471	0.412225	0.708898	-0.742571	-0.487198	0.575464	-0.156399	-0.120939	C
EA_SLE_0490_6	GSE88884_ILL2	0.326553	-0.765221	-0.235245	-0.746108	0.504975	0.536343	0.0318513	-0.862457	-0.387821	-0.612431	-0.506867	-0.346788	-0.576628	-0.450534	0.128763	0.693224	-0.323704	-0.643458	0.136803	0.0952651	0.823502	-0.742435	0.128859	0.473105	-0.294474	-0.429244	A
EA_SLE_0492_12	GSE88884_ILL2	-0.335745	-0.283216	-0.189632	-0.615293	-0.181993	-0.268362	-0.506226	-0.157499	0.0252753	-0.0515032	-0.738973	-0.403424	-0.702862	-0.616451	-0.307214	-0.827393	-0.478967	-0.784143	-0.738865	-0.220833	0.437006	-0.772412	-0.734512	0.384292	-0.0358896	-0.506466	B
EA_SLE_0494_8	GSE88884_ILL2	0.591315	0.386497	0.113626	-0.219912	0.605125	0.334103	0.286991	0.42261	0.559176	-0.124272	0.443669	0.489163	0.352298	0.470425	0.0264043	0.613121	0.131996	0.233284	0.293546	0.522269	0.672007	-0.473407	0.686772	0.643441	0.236746	0.633373	G
EA_SLE_0495_8	GSE88884_ILL2	0.352171	0.685118	-0.397293	0.0463037	0.22448	0.468222	-0.362051	0.370018	0.207126	0.369315	0.537075	0.313974	-0.289735	0.285985	-0.294248	0.759924	0.198664	-0.0357876	0.785339	0.619159	0.454551	0.376404	0.622694	0.460063	-0.058643	0.654936	D
EA_SLE_0496_6	GSE88884_ILL2	0.0991858	-0.623928	0.453459	-0.265571	0.451651	0.462794	-0.624509	-0.464539	-0.260567	0.302573	-0.614167	-0.402868	-0.228553	-0.470988	-0.721022	0.64987	-0.327648	-0.640084	0.0537488	0.336036	0.129363	0.411585	-0.430099	0.688936	-0.224232	0.0762883	A
EA_SLE_0498_10	GSE88884_ILL1	-0.583303	-0.574618	-0.494773	-0.284392	-0.51522	-0.337441	-0.0842264	-0.857217	-0.262441	-0.0665606	-0.839145	-0.504167	-0.507216	-0.723418	0.801904	-0.324153	-0.359035	-0.520147	-0.161919	-0.195408	-0.28293	-0.488927	-0.109771	0.224386	-0.238669	-0.377431	B
EA_SLE_0499_10	GSE88884_ILL2	0.157832	0.745741	0.850298	-0.490335	0.193798	-0.0987934	0.242104	0.677657	0.322777	0.163018	-0.0789186	0.306951	0.513424	0.202619	-0.585138	0.895289	0.197693	0.220352	-0.263253	0.188224	0.488723	0.512703	0.0135155	0.233067	0.367321	0.0604354	G
EA_SLE_0500_8	GSE88884_ILL1	-0.598098	0.104289	-0.276647	-0.273508	-0.338974	-0.581477	0.00414472	-0.284392	-0.406275	-0.570352	-0.865415	-0.290993	-0.320718	-0.560454	-0.0154237	-0.219917	-0.144125	0.321759	-0.752768	-0.338833	-0.30342	-0.253227	-0.162703	-0.277216	-0.207082	-0.565267	B
EA_SLE_0501_8	GSE88884_ILL2	-0.0114948	-0.798185	-0.577729	-0.540552	0.503814	-0.432103	0.015954	-0.861612	-0.235102	-0.295827	-0.850213	-0.426539	-0.319356	-0.0806023	-0.559664	-0.460066	-0.0765286	-0.17871	0.83422	-0.217236	0.16494	-0.597841	-0.598953	-0.735051	-0.408765	-0.626265	B
EA_SLE_0502_12	GSE88884_ILL2	0.352171	-0.192779	0.290478	0.268448	0.673197	0.57609	-0.445888	0.412114	0.210527	0.446163	0.839398	0.22861	-0.212559	0.323377	-0.508376	0.570582	0.111929	-0.222011	-0.295987	0.587667	0.617292	0.720985	0.455812	0.729074	0.0767019	0.612864	D
EA_SLE_0503_12	GSE88884_ILL2	0.172944	-0.376598	0.748678	0.603819	0.133532	-0.186505	-0.455824	0.433567	-0.0394985	0.014993	-0.497446	-0.393277	0.0648839	-0.245172	-0.38662	0.70674	-0.0676805	-0.212132	-0.63954	-0.18445	0.66229	0.724501	-0.753384	0.0891872	0.0120246	0.402557	E
EA_SLE_0504_8	GSE88884_ILL2	-0.776247	-0.684286	-0.48564	-0.458646	0.320943	-0.586486	-0.004763	-0.873086	-0.0450749	0.158683	-0.792829	-0.45667	-0.0575227	-0.287911	-0.656995	0.00619391	-0.079309	-0.50495	-0.777166	-0.282088	0.259954	0.183683	-0.419836	-0.448636	-0.290172	-0.348478	B
EA_SLE_0505_9	GSE88884_ILL1	-0.571391	-0.586678	0.663048	-0.218248	-0.244449	-0.0484452	-0.308285	-0.196856	-0.317033	-0.837299	-0.0739237	-0.221135	-0.084446	-0.114951	0.0568074	0.19553	-0.121201	0.0302526	0.720336	0.261191	0.761589	-0.0889989	0.645299	-0.472423	-0.118359	-0.402127	C
EA_SLE_0506_12	GSE88884_ILL1	0.835483	-0.173104	0.44536	0.598416	0.225248	0.929562	-0.53907	-0.292226	0.0742497	0.250651	0.575843	-0.0961087	-0.498946	-0.102813	-0.597905	0.752261	-0.238789	-0.675787	0.602119	0.659411	-0.563216	0.518229	0.170093	0.776331	-0.214305	0.677547	D
EA_SLE_0507_6	GSE88884_ILL1	0.311976	-0.759805	0.739994	-0.640617	0.349929	0.659911	-0.556775	-0.756934	-0.271135	0.661558	-0.451029	-0.618778	-0.461495	-0.439283	-0.688335	0.605967	-0.474559	-0.323237	0.174287	0.491406	0.422601	-0.315367	-0.206346	0.688232	-0.137163	-0.309411	A
EA_SLE_0508_12	GSE88884_ILL2	-0.490229	-0.933215	-0.54697	-0.314567	-0.435351	-0.559637	-0.471365	-0.843924	-0.605925	-0.326769	-0.880961	-0.677511	-0.543761	-0.549538	-0.664185	-0.387135	-0.319304	-0.626919	0.491971	-0.618094	0.462831	-0.56219	-0.76192	-0.610697	-0.436628	-0.65062	B
EA_SLE_0510_8	GSE88884_ILL1	-0.227122	0.269407	-0.035714	-0.271316	-0.200346	-0.0290011	-0.648331	-0.30582	-0.604814	0.743176	-0.0818598	-0.607883	0.0890999	-0.449893	-0.703716	0.346763	-0.277796	-0.641749	0.132177	0.104179	0.419543	0.21677	-0.480328	-0.276981	-0.217167	-0.421074	A
EA_SLE_0511_10	GSE88884_ILL2	0.137945	-0.657952	-0.656807	-0.646618	0.133364	-0.0506581	-0.676791	-0.796732	-0.476244	0.0631385	-0.722168	-0.289069	-0.530808	-0.547543	0.0127896	-0.301389	-0.291193	-0.552058	-0.869702	0.0216021	-0.497425	-0.519184	0.264022	0.105798	-0.360214	-0.495085	B
EA_SLE_0512_10	GSE88884_ILL2	0.109524	0.270408	0.642231	0.0533624	0.0897293	0.610388	0.280551	0.281276	0.378907	0.0697618	0.352508	0.164064	-0.167688	0.0054216	-0.0111711	0.309244	-0.281315	-0.0481358	0.341919	0.586277	-0.658795	0.565604	0.568071	0.718574	0.169901	0.669777	D
EA_SLE_0514_14	GSE88884_ILL1	0.121139	-0.511533	-0.443301	-0.430575	-0.622495	0.0236705	-0.541786	-0.208926	-0.58904	-0.00548893	-0.00812209	-0.616808	-0.521427	-0.44539	-0.559461	-0.506416	-0.280244	-0.569324	-0.41931	-0.450072	-0.497175	0.351698	-0.552975	-0.285234	-0.321684	-0.380856	B
EA_SLE_0516_8	GSE88884_ILL2	-0.123386	0.488408	-0.682984	0.495192	-0.0282648	-0.452421	0.392141	0.373718	-0.14844	-0.140511	0.659095	0.380921	0.365428	0.226891	0.785908	-0.671071	0.332832	0.616313	0.646171	-0.427969	0.107445	0.312188	-0.504576	-0.609575	0.0818715	-0.181788	H
EA_SLE_0518_9	GSE88884_ILL1	0.279475	-0.77853	-0.689867	0.153171	0.327325	0.157178	-0.6908	-0.626804	-0.403442	0.250771	-0.571433	-0.289241	-0.328506	-0.188074	-0.622525	0.634657	-0.234895	-0.463114	-0.667418	0.546128	0.690885	-0.00692649	-0.747838	0.259849	-0.287948	0.250286	A
EA_SLE_0519_8	GSE88884_ILL2	-0.100731	-0.644944	-0.506013	-0.506211	-0.556419	-0.210331	-0.710321	-0.682276	-0.592022	0.234186	-0.733748	-0.671456	-0.446322	-0.527774	-0.330206	-0.392194	-0.299202	-0.402785	-0.506825	-0.297421	-0.612107	-0.281816	-0.540279	-0.496117	-0.321401	-0.653206	B
EA_SLE_0521_10	GSE88884_ILL1	-0.452218	0.804731	-0.572529	-0.670704	0.666676	-0.731617	0.705702	-0.766181	0.363872	0.0164756	-0.798323	0.470872	-0.251088	0.595648	0.223205	-0.556501	0.215861	-0.164437	0.537878	-0.483482	0.428522	-0.646156	0.527845	-0.653207	-0.0547689	-0.0333086	F
EA_SLE_0523_24	GSE88884_ILL1	-0.339722	-0.76039	0.377528	0.128171	-0.190704	-0.143802	-0.112451	0.48437	-0.525352	0.420309	-0.594619	-0.174407	-0.254909	0.306294	0.523663	-0.106614	0.277826	0.462658	0.427241	-0.297711	-0.262292	-0.0566023	-0.748234	-0.551099	-0.0762286	-0.526572	F
EA_SLE_0524_8	GSE88884_ILL2	-0.0809374	-0.587932	-0.288697	-0.65487	0.489308	-0.0590944	-0.597575	-0.377785	-0.560123	-0.0334012	-0.45985	-0.631363	0.00243014	-0.143879	-0.0637575	0.646916	-0.0186316	-0.488764	-0.231052	-0.151743	0.0857646	-0.615185	0.190987	0.0875278	-0.239343	-0.468381	A
EA_SLE_0525_8	GSE88884_ILL2	0.618864	-0.759828	0.802686	-0.543515	0.636504	0.913473	-0.162498	-0.0227668	0.366574	0.203069	0.481265	0.377059	0.0531249	-0.0445505	-0.0518454	0.716515	-0.142233	-0.0382511	0.690389	0.523308	0.432888	0.439328	0.0239689	0.756149	0.0511715	0.626915	D
EA_SLE_0526_6	GSE88884_ILL1	0.621499	-0.613803	-0.680953	-0.731971	0.24332	0.301051	-0.687417	-0.783118	-0.396385	0.622514	-0.798908	-0.326652	-0.391593	-0.433525	-0.7024	0.574979	-0.379821	-0.592071	0.913951	-0.0151165	0.599037	-0.827596	0.343581	0.531241	-0.313805	-0.261793	A
EA_SLE_0528_12	GSE88884_ILL1	-0.163847	-0.625125	0.383673	-0.670896	0.515576	-0.686968	-0.0676453	0.234846	-0.262459	0.314712	0.728547	0.506953	0.610558	0.607194	-0.718703	0.78499	0.359504	0.200027	0.403861	-0.427684	0.673054	-0.554169	-0.349959	-0.552113	-0.0391222	-0.493868	C
EA_SLE_0529_12	GSE88884_ILL2	0.731773	0.032789	0.0688365	0.695419	-0.166757	0.478564	-0.720496	0.74289	-0.307546	0.302816	0.801199	-0.193676	-0.0818466	0.0900999	-0.478559	-0.112716	-0.00179909	-0.434196	-0.652308	0.461275	0.091209	0.781497	-0.607791	0.6683	-0.0787781	0.571393	E
EA_SLE_0532_10	GSE88884_ILL1	0.318698	-0.0133444	0.170246	0.106549	0.312237	0.05782	0.251922	0.313671	0.183301	-0.150238	0.665091	0.592677	0.364951	0.016394	0.362925	0.604933	0.227344	0.223763	-0.00511875	-0.18664	0.0961642	-0.564973	0.551952	-0.258881	0.0986805	-0.397518	G
EA_SLE_0533_12	GSE88884_ILL1	0.750164	0.718727	0.28407	0.402777	0.29456	0.726638	0.367111	0.642593	0.414464	0.0187094	0.385746	0.294442	0.298446	0.371441	-0.611905	0.459397	0.212346	-0.0664167	0.90421	0.461464	-0.846127	-0.192073	0.677313	0.709532	0.254231	0.57657	G
EA_SLE_0534_9	GSE88884_ILL2	0.584941	0.348422	-0.673819	-0.608889	0.0384588	-0.323471	-0.60349	0.641412	-0.413362	0.436417	0.87525	0.00992129	0.123166	-0.454076	-0.401443	-0.307431	-0.132771	-0.433688	0.487015	-0.360041	-0.0115326	-0.714157	0.517353	0.451233	-0.256386	-0.355423	C
EA_SLE_0537_12	GSE88884_ILL1	0.789175	-0.122401	0.624109	0.703194	-0.295001	0.808859	-0.380539	0.578755	0.380992	0.564182	0.85339	0.409511	0.407898	0.419185	0.316378	0.729499	0.0722239	0.126035	0.527282	0.519432	0.2603	0.112996	-0.160976	0.767718	0.168642	0.604588	D
EA_SLE_0538_6	GSE88884_ILL1	0.341493	-0.794854	0.439859	-0.699081	0.576086	0.209048	-0.219742	-0.827779	-0.110646	0.382461	-0.492185	-0.483006	-0.340886	-9.43254e-05	-0.229102	0.778155	-0.0263162	-0.570778	0.937837	-0.0361605	-0.412005	-0.469468	-0.0585404	-0.00636039	-0.175564	0.0447771	A
EA_SLE_0540_10	GSE88884_ILL1	-0.580288	0.295473	0.00365091	-0.626053	0.141254	-0.424932	-0.338292	0.476738	-0.355327	0.0763742	-0.324376	-0.30897	0.242004	-0.455941	0.193308	-0.221666	-0.095111	-0.275558	-0.89447	0.0725321	-0.665063	-0.58927	-0.0681503	0.374423	-0.0777166	-0.607395	F
EA_SLE_0545_16	GSE88884_ILL2	0.444074	0.326963	0.593938	0.329062	0.183537	0.509995	-0.15435	0.486989	0.347993	0.230209	0.551255	0.524976	0.420533	0.634203	-0.679909	0.681476	0.221267	0.236821	0.381215	0.603781	0.569054	0.696151	0.367004	0.607461	0.28481	0.733175	G
EA_SLE_0547_6	GSE88884_ILL2	0.201575	0.52673	0.801676	-0.553547	0.236996	0.72825	-0.343337	0.594736	0.237338	-0.0383776	0.198238	0.0796589	0.460836	0.0867968	-0.502611	0.730061	-0.104635	0.00878955	0.605039	0.305221	0.0645514	0.542797	0.598411	0.727231	0.182248	0.43465	D
EA_SLE_0549_10	GSE88884_ILL1	-0.402062	-0.745868	0.482621	-0.607043	0.282301	-0.37918	-0.0576678	-0.767911	0.221109	-0.000539374	0.172087	-0.047694	-0.622591	-0.209206	-0.639593	0.361808	-0.188768	-0.143104	-0.735364	-0.184704	-0.368361	0.161456	-0.463399	-0.405663	-0.0262721	-0.0824639	C
EA_SLE_0550_10	GSE88884_ILL1	0.0551039	0.556426	0.31835	-0.338971	0.262407	0.366703	0.579531	0.588304	0.50497	0.668174	0.82804	0.65758	0.606407	0.456612	-0.466309	-0.0817862	0.110873	0.518569	0.625993	0.248791	0.619023	0.0532352	0.417919	0.516162	0.245142	0.342992	G
EA_SLE_0551_20	GSE88884_ILL2	-0.660486	-0.376727	-0.547115	0.444948	-0.452259	-0.711238	-0.256252	-0.479355	-0.532805	-0.245589	-0.945112	-0.408725	-0.0386541	-0.175681	0.894605	-0.473272	0.180727	-0.0749006	-0.847194	-0.283957	-0.727972	0.080385	-0.0800571	-0.748194	-0.162332	-0.476679	F
EA_SLE_0553_8	GSE88884_ILL1	-0.538245	-0.620197	-0.733374	-0.442419	0.213554	-0.548695	0.498548	-0.828708	0.100013	-0.158223	-0.76116	-0.121215	-0.572456	-0.0627542	-0.457447	-0.676144	0.0984853	0.0834281	-0.549586	-0.557924	0.653737	-0.637489	-0.407195	-0.756607	-0.210032	-0.464632	B
EA_SLE_0554_8	GSE88884_ILL2	0.535741	-0.678035	0.673244	-0.51825	0.552224	0.680819	-0.118968	-0.712007	0.282288	0.387866	-0.239438	0.051548	-0.541659	-0.0758959	0.619391	0.430495	-0.20268	-0.301264	0.859282	0.339109	0.648456	-0.0817285	0.402196	0.533157	-0.114864	-0.0792863	A
EA_SLE_0556_10	GSE88884_ILL2	0.0839309	-0.318592	-0.668774	0.103241	-0.780844	0.0101867	-0.427285	-0.290553	-0.509314	-0.140496	-0.14293	-0.630368	-0.522303	-0.726882	0.614964	-0.85409	-0.305405	-0.521322	-0.170711	-0.234528	-0.596846	-0.354058	0.3528	-0.143085	-0.154864	-0.379583	B
EA_SLE_0558_8	GSE88884_ILL2	0.253712	-0.716153	-0.144648	-0.445764	0.1358	0.295572	-0.698249	-0.679783	-0.382106	-0.285739	0.563694	-0.110733	0.202929	-0.541452	-0.729143	0.722751	-0.261949	-0.522905	0.749281	0.00314894	0.657958	-0.663393	0.100567	0.127833	-0.213817	-0.378019	A
EA_SLE_0559_10	GSE88884_ILL1	0.306205	0.589962	-0.0266867	0.500226	-0.0379927	0.826693	0.618053	-0.609172	0.401501	-0.0227742	0.365621	0.190771	0.376074	-0.0564402	0.984894	-0.369772	0.0351183	0.263174	0.931275	0.201718	-0.720902	0.0990305	0.670284	0.0995981	0.228728	0.546303	G
EA_SLE_0560_7	GSE88884_ILL1	0.627055	0.529946	0.608798	0.7225	0.288856	0.702123	-0.0290721	0.873722	0.409914	0.470286	0.896253	0.598497	0.433221	0.761305	0.0750629	0.355396	0.282914	0.364049	0.775195	0.541737	0.970778	0.681715	0.502755	0.624599	0.309397	0.654562	G
EA_SLE_0561_8	GSE88884_ILL2	0.186947	-0.784998	-0.389456	-0.285546	0.272635	0.0529648	0.00167466	-0.817354	0.0766162	-0.351439	-0.784828	-0.114684	-0.575299	-0.224692	-0.459209	-0.26726	-0.129951	-0.458283	0.681039	0.0646668	0.577398	-0.579664	-0.545974	-0.170217	-0.133037	-0.326826	A
EA_SLE_0563_10	GSE88884_ILL2	-0.478829	-0.0666585	-0.686239	0.646092	-0.446898	-0.610194	0.48628	0.147008	-0.273487	0.215278	0.107173	-0.397911	0.358829	-0.579615	0.91152	-0.777029	0.242103	0.16046	-0.69366	-0.0196057	0.236225	-0.262435	0.450053	-0.210912	0.140367	-0.346224	F
EA_SLE_0564_14	GSE88884_ILL2	-0.364033	0.746566	0.288402	0.616384	-0.293369	-0.352214	0.710749	0.84086	0.559922	0.221762	0.89197	0.617635	0.583402	0.587298	0.839099	-0.523081	0.407905	0.759847	-0.233304	-0.27775	0.429455	0.688905	0.640376	-0.404842	0.405875	0.473844	H
EA_SLE_0565_6	GSE88884_ILL2	0.457562	0.226242	-0.558529	0.395387	0.352169	0.0628108	0.456949	0.295867	0.572109	-0.119008	0.868968	0.588565	0.442288	0.304624	0.334318	0.207084	0.280613	0.563736	0.703098	-0.278348	0.776738	-0.147182	0.238825	0.435067	0.263387	0.298079	G
EA_SLE_0566_16	GSE88884_ILL1	-0.659815	-0.573019	0.53098	0.442838	-0.593732	-0.0572412	-0.261689	-0.00614633	-0.528941	-0.123002	-0.245362	-0.5943	-0.530876	-0.656839	0.98464	0.00311022	-0.365599	-0.104991	-0.370784	-0.000570515	-0.90276	0.565721	-0.431824	-0.197284	-0.0973632	-0.435843	E
EA_SLE_0567_8	GSE88884_ILL2	0.544174	-0.694781	0.567034	-0.615401	0.599948	0.830911	-0.344267	-0.706041	0.115563	0.695478	-0.0839602	-0.195436	-0.643842	-0.116786	-0.656763	0.690675	-0.441453	-0.6797	0.674493	0.555993	0.756317	0.088454	-0.0519306	0.772	-0.225221	0.63458	A
EA_SLE_0569_8	GSE88884_ILL2	0.425732	0.739364	-0.0378583	0.516911	0.253717	0.110881	0.485564	0.428222	0.407314	-0.048833	0.782861	0.540838	0.647747	0.581765	0.69986	0.579751	0.362039	0.313957	0.296851	0.590046	-0.794359	0.150317	0.617075	0.168338	0.31698	0.693533	G
EA_SLE_0570_14	GSE88884_ILL2	-0.51275	-0.557537	-0.603683	-0.0776272	-0.595427	-0.73753	-0.365119	-0.395915	-0.610886	-0.104956	-0.515372	-0.532459	-0.288277	-0.562388	-0.19675	-0.646058	-0.182487	-0.162558	-0.729924	-0.519521	-0.331921	-0.0124686	-0.549947	-0.606971	-0.211194	-0.685866	B
EA_SLE_0571_10	GSE88884_ILL1	-0.445249	-0.226396	-0.718902	0.698062	0.238068	-0.343692	0.528595	-0.750186	0.23372	-0.768225	-0.536338	-0.120205	-0.310446	0.198329	0.985116	-0.153589	0.172313	-0.202733	0.187454	0.284212	0.509032	-0.653163	0.483859	-0.606128	0.0730282	0.187436	F
EA_SLE_0572_8	GSE88884_ILL1	-0.3116	-0.191811	-0.143778	-0.02854	0.275869	-0.478729	0.420942	-0.730389	0.26612	-0.298534	-0.768509	0.360145	-0.24964	-0.0560283	-0.519343	-0.481142	-0.229439	-0.204094	0.328129	-0.355288	0.377371	-0.528385	0.55189	-0.192144	0.0832075	-0.340739	C
EA_SLE_0573_12	GSE88884_ILL2	-0.653562	0.0908976	-0.610554	0.0594229	-0.480722	-0.617655	0.0834286	-0.0908409	-0.431397	-0.354014	-0.300041	-0.389663	-0.320955	-0.637556	0.182499	-0.737621	0.0873102	0.288788	-0.362661	-0.526355	-0.388014	-0.0143808	-0.520506	-0.705449	-0.18298	-0.653621	F
EA_SLE_0574_8	GSE88884_ILL1	0.0926255	-0.504381	0.400947	-0.596667	0.178028	0.573006	0.24882	-0.883477	-0.0286255	0.446322	-0.925125	-0.202727	-0.439918	0.211144	-0.774799	0.181217	-0.228194	-0.215222	0.531908	-0.145089	0.233084	-0.0533144	-0.44966	-0.146525	-0.0836743	0.0814138	A
EA_SLE_0575_10	GSE88884_ILL2	-0.0240793	-0.028808	0.688925	-0.626794	0.262461	0.103952	0.461705	-0.704203	0.573463	0.166958	0.3312	0.522998	-0.207777	0.500452	0.431499	0.621892	0.112519	-0.0258409	-0.229609	0.462355	-0.767046	0.255358	0.778567	0.469676	0.124301	0.586269	G
EA_SLE_0577_8	GSE88884_ILL2	-0.109564	-0.126549	0.328149	-0.601007	0.252468	0.382556	0.295572	-0.721577	0.382915	-0.610081	-0.899711	-0.103473	-0.74974	-0.175667	0.448615	-0.313374	-0.226775	-0.364225	-0.66681	-0.368582	0.0551984	-0.460898	0.114996	0.441287	0.0380641	-0.16854	C
EA_SLE_0579_10	GSE88884_ILL1	0.478727	0.632497	0.659852	0.685272	-0.109022	0.612578	0.339343	0.0656826	0.403162	0.0469291	0.0406739	0.402352	-0.244199	0.124608	-0.625941	-0.0561627	0.0382241	0.0981411	0.700918	-0.449134	-0.601912	0.756573	0.0241702	-0.000181586	0.133164	0.569655	D
EA_SLE_0580_10	GSE88884_ILL1	0.619666	0.383451	-0.421079	0.595426	0.0956017	0.637925	-0.378022	0.486639	0.314919	0.0569232	0.448618	0.314423	0.462871	0.234308	0.487993	0.494779	0.097577	-0.125246	0.520831	0.656904	0.378994	0.534861	0.413298	0.708104	0.182169	0.728208	G
EA_SLE_0583_8	GSE88884_ILL1	0.676147	-0.668702	-0.353341	-0.805672	-0.0544397	0.537023	-0.61364	-0.815742	-0.360715	0.650092	-0.674514	-0.631951	-0.4711	-0.584153	-0.605899	-0.0192891	-0.367487	-0.692369	0.875527	0.361953	0.728085	-0.633566	-0.601116	0.742478	-0.323595	0.129156	A
EA_SLE_0586_12	GSE88884_ILL2	-0.227186	-0.633205	-0.309762	-0.275556	0.103026	0.555821	-0.207481	-0.793554	-0.427504	0.567722	-0.714673	-0.59309	-0.612002	-0.688198	-0.264884	0.30534	-0.366459	-0.552416	-0.213158	0.470649	-0.188657	-0.273826	0.204796	0.598824	-0.378145	0.226734	A
EA_SLE_0587_6	GSE88884_ILL2	0.655716	-0.74114	-0.149107	-0.626622	-0.167703	0.336515	-0.572954	-0.731437	-0.436046	0.299869	-0.243167	-0.412899	-0.630006	-0.496205	-0.727621	0.475151	-0.267903	-0.514013	0.735205	-0.09665	0.421555	-0.540988	-0.226959	0.175048	-0.261276	-0.358119	A
EA_SLE_0589_10	GSE88884_ILL2	-0.259167	0.584949	-0.0888192	0.271524	-0.679034	-0.561275	-0.0852338	0.514134	-0.444879	-0.406772	0.56382	-0.500521	0.0411653	-0.514094	-0.518982	-0.785845	-0.182009	-0.151377	-0.0577072	-0.267134	-0.55426	0.680846	-0.124195	-0.21286	-0.0188425	0.322147	E
EA_SLE_0590_12	GSE88884_ILL2	-0.249065	0.4865	0.448746	-0.649813	0.0978017	-0.345602	0.289368	0.187993	0.397098	0.131194	-0.76319	-0.105323	-0.440795	0.408363	-0.648908	-0.37108	-0.0486345	-0.228783	-0.221086	-0.53486	-0.335943	-0.502726	-0.511114	-0.158159	0.027377	-0.149051	F
EA_SLE_0591_6	GSE88884_ILL2	0.360366	-0.536601	-0.76326	0.626871	-0.523302	-0.393664	-0.0221177	0.598049	-0.172112	-0.47588	0.452904	0.227817	0.528619	0.261486	0.986925	-0.503875	0.166337	-0.282612	-0.607398	-0.376458	0.147975	0.502398	-0.156454	0.0580245	0.0827958	-0.171079	E
EA_SLE_0593_10	GSE88884_ILL2	-0.332156	-0.705262	-0.665459	-0.544548	-0.580484	-0.450565	-0.468	-0.671789	-0.48295	0.370477	-0.298296	-0.463245	-0.378173	-0.523426	-0.390253	-0.727823	-0.109729	-0.47632	-0.0540661	-0.543076	-0.60239	-0.575686	-0.577971	-0.668105	-0.335924	-0.652342	B
EA_SLE_0595_8	GSE88884_ILL2	0.573375	0.0311261	-0.0942556	0.827553	-0.371998	0.56026	-0.163263	0.571848	-0.274474	0.134446	0.0448301	0.0975954	-0.432593	-0.222759	0.667947	-0.581522	0.0754991	0.0628669	-0.853349	0.39224	-0.72883	0.824452	-0.290248	0.413207	-0.0259351	0.489432	E
EA_SLE_0596_12	GSE88884_ILL1	0.343601	0.376628	0.4819	-0.541868	0.665592	0.555749	-0.625999	-0.0145443	0.215248	0.475278	0.43979	-0.0119365	0.141809	0.024154	-0.543097	0.551137	-0.19847	-0.521139	0.521038	0.413936	0.880104	0.362318	-0.126906	0.665485	-0.0308266	0.562333	D
EA_SLE_0597_8	GSE88884_ILL1	-0.456211	0.869285	-0.234172	0.0642979	0.38232	-0.379151	0.702117	0.726875	0.579318	0.458603	0.64009	0.591078	0.788881	0.607647	0.946715	-0.508457	0.501315	0.710307	-0.294082	0.399216	-0.441899	-0.664333	0.307908	0.169026	0.448864	0.465736	H
EA_SLE_0600_8	GSE88884_ILL1	0.568143	-0.311474	-0.265725	0.0181661	0.281784	0.107041	-0.55679	0.252685	-0.31058	0.482166	0.887147	0.0504591	0.612993	0.0218005	0.639382	0.61026	0.311536	-0.157909	-0.295672	0.237567	0.414371	-0.0785949	-0.337703	-0.153001	-0.0559143	-0.219913	E
EA_SLE_0603_7	GSE88884_ILL1	0.644099	-0.521713	0.569041	0.0556939	0.304489	0.608993	-0.593785	-0.534527	-0.154593	-0.224571	-0.390869	-0.408394	-0.193448	-0.0511478	0.187183	0.75227	-0.130194	-0.511885	0.526115	0.529846	0.249191	0.550955	-0.735667	0.617077	-0.0945773	0.655261	A
EA_SLE_0605_18	GSE88884_ILL2	0.608304	0.727282	0.357946	0.536321	0.326259	0.699063	-0.229125	0.868693	0.282596	0.402433	0.950728	0.613764	0.72007	0.775199	0.23133	0.500677	0.442726	0.339435	0.884063	0.507923	0.314776	0.775677	0.438812	0.37038	0.145395	0.758195	G
EA_SLE_0606_20	GSE88884_ILL2	-0.519386	0.617786	0.146699	-0.690465	-0.0677919	-0.799546	0.462342	0.622992	0.231889	-0.715514	0.154559	0.306309	-0.0431848	0.384341	-0.492296	-0.208869	0.0844917	0.422793	-0.773392	-0.512946	0.064152	-0.604658	0.671254	-0.558128	0.0945422	-0.515975	H
EA_SLE_0607_6	GSE88884_ILL1	-0.603023	-0.638504	-0.607938	-0.639467	0.217958	-0.536012	-0.552543	-0.536228	-0.502373	-0.106322	-0.820507	-0.531146	-0.672978	-0.630105	-0.721226	-0.772475	-0.297775	-0.203384	-0.601199	-0.314151	0.301428	-0.772988	-0.667614	-0.506698	-0.295289	-0.66237	B
EA_SLE_0608_16	GSE88884_ILL1	-0.342651	-0.667455	-0.0711722	-0.182268	0.0372149	-0.174714	-0.319338	-0.808262	-0.0689173	0.596884	-0.0776357	-0.312536	-0.310214	-0.198629	-0.763005	0.0348219	-0.29905	-0.297478	0.130369	-0.194988	-0.566198	-0.671279	-0.563988	0.00526682	0.0401332	-0.489256	A
EA_SLE_0609_8	GSE88884_ILL2	-0.336016	-0.245179	-0.0636528	-0.668046	-0.11802	0.00520371	-0.522861	-0.00146659	-0.302154	-0.057364	-0.669533	-0.278982	-0.16492	0.302745	-0.671473	0.224399	-0.108289	-0.0416085	-0.566834	-0.419994	-0.145453	-0.498719	0.3514	-0.414164	-0.304509	-0.609383	B
EA_SLE_0611_10	GSE88884_ILL2	0.130094	-0.266208	-0.536677	-0.698067	0.559134	-0.324359	-0.00901264	-0.0569558	-0.059293	-0.279727	0.440218	0.394094	0.0187357	0.339657	-0.506909	0.0899108	0.0692838	0.251115	0.3063	-0.40248	-0.0339161	-0.565971	-0.245294	-0.391864	-0.179999	-0.514874	C
EA_SLE_0612_8	GSE88884_ILL2	0.235449	-0.520762	-0.0570112	-0.492311	0.0968308	0.221267	-0.370212	-0.804846	-0.116372	0.176654	-0.618199	-0.64148	-0.584315	-0.715429	-0.0839876	-0.292414	-0.402023	-0.371972	-0.238879	0.316958	0.195055	-0.656505	-0.277282	0.625243	-0.311745	-0.311196	A
EA_SLE_0613_8	GSE88884_ILL2	0.549978	-0.861417	-0.593044	0.135953	-0.291986	0.438714	-0.54633	-0.555577	-0.454648	0.592306	-0.419017	-0.663303	-0.470689	-0.500379	0.678039	-0.184733	-0.274768	-0.623483	0.643074	0.351959	0.216568	-0.606838	-0.32121	0.83472	-0.22202	0.10805	A
EA_SLE_0614_6	GSE88884_ILL1	-0.645633	-0.592265	-0.306123	-0.569888	-0.567601	-0.535083	0.0102616	-0.66351	-0.393826	-0.334115	-0.480523	-0.399791	-0.539165	-0.518942	-0.419808	-0.585359	-0.336461	-0.0526878	-0.678332	-0.486006	0.290866	-0.320266	-0.125583	-0.488281	-0.239698	-0.686	B
EA_SLE_0617_10	GSE88884_ILL2	0.218064	0.36597	0.0951979	-0.246761	0.294083	0.490664	-0.439734	0.2707	0.177058	-0.0948852	0.196578	-0.121968	0.323002	0.0183416	-0.642508	0.549994	-0.051588	-0.21957	0.265602	0.556791	-0.229821	0.37842	0.79686	0.72179	0.185609	0.482379	D
EA_SLE_0618_6	GSE88884_ILL1	0.231873	0.12548	0.745277	-0.278162	0.6522	0.56547	-0.228069	9.92262e-14	0.414001	0.435387	0.465909	0.460948	-0.0648416	0.0317651	-0.715836	0.638189	-0.0505554	-0.240907	0.410129	0.479473	0.321918	0.554885	0.627365	0.688122	0.129665	0.621972	D
EA_SLE_0621_18	GSE88884_ILL2	0.379272	0.689351	0.599162	0.737891	-0.0174652	0.770575	-0.174707	0.390547	0.395149	-0.482536	0.233531	0.0965104	0.109976	0.354779	0.718401	0.736432	0.207381	0.0505102	-0.226108	0.302335	0.615503	0.794811	-0.280025	0.721806	0.3342	0.674398	G
EA_SLE_0622_6	GSE88884_ILL1	0.290403	0.73508	-0.0972274	0.246971	0.0634365	0.283166	0.625613	0.646953	0.468449	0.873257	0.285064	0.703057	0.72351	0.560657	0.043034	-0.204545	0.260643	0.552501	0.434719	0.372531	-0.420444	-0.522835	0.662422	0.589916	0.21278	0.408193	G
EA_SLE_0624_8	GSE88884_ILL2	-0.285108	-0.814342	-0.487007	-0.306166	0.302363	-0.671024	-0.365212	-0.771214	-0.535052	-0.139525	-0.952251	-0.549608	-0.631538	-0.500565	0.0370041	-0.742771	-0.314427	-0.579952	-0.162515	-0.482752	0.0510486	-0.603612	-0.439934	-0.704516	-0.394698	-0.71551	B
EA_SLE_0625_6	GSE88884_ILL2	0.421354	0.742251	0.561987	-0.27944	0.297339	0.578179	0.384601	0.569314	0.511826	0.518791	0.937466	0.484538	0.77291	0.551519	-0.547558	0.665886	0.20211	0.519341	-0.112669	0.624868	0.577207	0.55098	0.50628	0.678085	0.374521	0.695824	G
EA_SLE_0626_10	GSE88884_ILL1	0.665846	-0.796405	0.733069	0.411393	0.3243	0.926323	-0.667257	-0.556283	0.0505293	0.623396	0.0969257	-0.412674	-0.474008	-0.586075	-0.562725	0.810443	-0.329431	-0.425267	0.662341	0.545919	0.425385	0.556339	-0.575871	0.799075	-0.141687	0.512574	A
EA_SLE_0630_9	GSE88884_ILL1	-0.630323	-0.726618	-0.510251	0.147565	-0.584074	-0.634757	0.203533	-0.394637	-0.494561	-0.696715	-0.517212	-0.648504	-0.207865	-0.626908	0.560489	-0.827971	-0.353971	-0.128931	-0.906431	-0.435857	-0.409931	-0.480224	-0.215993	-0.390823	-0.0925521	-0.676382	B
EA_SLE_0631_20	GSE88884_ILL2	0.497922	0.145949	0.770463	0.0863648	0.5651	0.787582	-0.03157	0.211892	0.362569	0.248263	0.234348	-0.0712993	0.299515	0.0791835	0.558827	0.722913	0.0147906	0.416207	0.680934	0.500188	0.551917	0.482547	-0.0985622	0.728599	0.332775	0.568914	D
EA_SLE_0633_10	GSE88884_ILL2	-0.619463	0.287856	0.132393	-0.514722	0.164206	-0.266133	0.460141	0.219169	-0.228962	-0.0860143	0.562925	-0.2583	0.202646	0.064509	-0.0214814	0.195552	0.305343	0.388327	-0.65239	-0.421339	-0.269139	-0.349391	-0.532527	-0.665672	-0.00657161	-0.50562	F
EA_SLE_0634_10	GSE88884_ILL1	0.536916	-0.354084	-0.0141994	-0.439104	0.299676	0.570885	0.567402	-0.713123	0.344399	-0.200015	-0.598956	0.00850352	-0.459486	-0.200489	0.583275	0.133701	0.150526	0.426413	0.712111	-0.00497481	0.810778	-0.0845187	0.544815	0.636293	0.273969	0.47568	C
EA_SLE_0635_6	GSE88884_ILL1	0.0400759	-0.6949	-0.443289	-0.571381	0.740255	-0.34066	0.542475	-0.935028	0.301537	0.664458	-0.506742	-0.0672146	-0.215942	0.0582438	0.80311	0.352195	0.2473	0.150562	0.843069	0.24167	0.524446	-0.581463	-0.0312323	-0.337172	-0.0931854	0.0340469	C
EA_SLE_0636_10	GSE88884_ILL2	0.414419	-0.184911	0.591107	0.398926	-0.066633	0.410645	-0.14264	0.0738382	-0.169535	-0.0743385	-0.663595	-0.0907817	0.208113	0.547356	-0.600008	0.768273	0.166934	-0.118724	-0.117207	-0.0522818	-0.271879	0.409661	0.593655	-0.00848849	0.0118757	0.136785	D
EA_SLE_0637_10	GSE88884_ILL1	-0.14572	0.69973	-0.495904	0.505112	-0.496512	-0.617528	0.548628	-0.536056	0.0630562	-0.466762	0.872712	0.315532	0.421867	0.0520676	0.888575	-0.16116	0.434272	0.530571	-0.663047	-0.185516	0.274742	0.398199	0.338405	-0.76423	0.135744	-0.112122	H
EA_SLE_0638_8	GSE88884_ILL2	-0.20952	0.112789	0.634495	-0.346323	0.354148	-0.262469	0.507217	-0.340006	0.491325	-0.254031	0.160742	0.405662	-0.446863	0.296726	0.450117	0.38667	0.0568357	0.35828	0.708726	0.131962	0.107095	-0.281578	0.618839	0.190349	0.15076	0.167536	C
EA_SLE_0640_10	GSE88884_ILL1	0.393097	0.221948	0.258012	-0.186078	0.593823	-0.188261	0.0671026	0.55546	0.248718	0.296189	0.153622	0.457086	0.527924	0.77892	-0.339476	0.681332	0.214817	0.152992	-0.875947	0.477464	0.537866	0.0455426	0.669965	0.581778	0.162628	0.383076	G
EA_SLE_0641_13	GSE88884_ILL2	0.605276	0.916368	0.00696716	0.776424	-0.666505	0.757524	0.584203	0.808472	0.30524	0.0312998	0.766272	0.227367	0.577183	0.345763	0.984767	-0.476809	0.21056	0.53398	0.387283	0.599359	-0.363164	0.734631	0.666714	0.461664	0.326755	0.699853	G
EA_SLE_0642_6	GSE88884_ILL2	-0.155009	-0.228193	-0.52597	0.488952	-0.643888	-0.565784	0.0509741	-0.427457	-0.442039	0.0681198	-0.522256	-0.50878	-0.396008	-0.355325	0.766899	-0.71191	-0.00669029	-0.0595028	-0.556229	-0.570764	-0.635531	-0.00475366	-0.265588	-0.711333	-0.305903	-0.616473	F
EA_SLE_0643_11	GSE88884_ILL1	-0.279627	0.0213095	-0.637867	0.795524	-0.658494	-0.601118	0.0883961	0.802183	-0.511003	0.156856	0.630128	-0.208866	-0.253638	0.138231	0.0911568	-0.556186	0.308014	0.369369	-0.681664	-0.266121	-0.595368	0.194634	-0.0656437	-0.532168	-0.0380101	-0.489739	H
EA_SLE_0644_16	GSE88884_ILL2	0.551484	0.0714172	0.738314	0.806741	-0.106989	0.688476	-0.151655	0.520208	0.4852	0.0853163	0.457311	0.485885	0.184028	0.645941	0.045668	0.749278	0.231474	0.251608	0.611307	0.551056	0.47603	0.776792	-0.0777381	0.551073	0.203603	0.712979	G
EA_SLE_0646_10	GSE88884_ILL1	-0.508699	-0.425394	-0.330269	0.154303	-0.457911	-0.612075	-0.615445	-0.54637	-0.45511	0.21638	-0.871887	-0.456837	-0.395384	-0.57733	-0.279036	-0.71724	-0.243382	-0.410314	-0.36869	-0.460962	-0.0461309	-0.452418	-0.442754	-0.624148	-0.324558	-0.711692	B
EA_SLE_0648_8	GSE88884_ILL1	-0.0956091	0.65466	0.669873	0.432581	-0.218467	0.000892116	0.378636	0.46922	-0.18842	-0.0606955	-0.0095498	-0.110919	-0.227463	-0.238026	-0.539606	0.514363	0.23083	0.133711	-0.711212	-0.4094	0.790094	0.688469	-0.665653	-0.56947	0.073409	-0.274291	E
EA_SLE_0650_23	GSE88884_ILL1	0.485976	0.335033	-0.678857	0.78799	-0.151673	0.0239212	-0.525331	0.741599	-0.282483	-0.0116989	0.513762	0.222724	0.756514	0.0993737	-0.163706	0.551663	0.241571	-0.257713	0.641263	-0.0435777	0.80328	0.183004	-0.598278	0.253508	0.136713	0.469596	D
EA_SLE_0651_8	GSE88884_ILL2	-0.466872	-0.749081	-0.635853	-0.348975	-0.43025	-0.709318	-0.393366	-0.802858	-0.50011	-0.47803	-0.946413	-0.54572	-0.508495	-0.621703	-0.486057	-0.591175	-0.251216	-0.472094	-0.766548	-0.490414	-0.334252	-0.423156	-0.508403	-0.691685	-0.302653	-0.680148	B
EA_SLE_0652_10	GSE88884_ILL2	0.237812	0.871982	0.661133	0.5986	-0.247268	0.412316	0.47747	0.656855	0.484512	-0.468372	0.870015	0.266825	0.614581	0.636304	-0.0232398	-0.0816655	0.373072	0.453326	-0.414772	0.15622	0.580475	0.772727	-0.395929	-0.0911389	0.385367	0.468379	G
EA_SLE_0655_8	GSE88884_ILL2	-0.154026	-0.38783	-0.627243	-0.320786	-0.389533	-0.607945	-0.544178	-0.520781	-0.471751	-0.303985	-0.599067	-0.57831	-0.637991	-0.45793	0.0185338	-0.561424	-0.173397	-0.463701	0.0526065	-0.462651	-0.293759	-0.345874	-0.43669	-0.585452	-0.251141	-0.656855	B
EA_SLE_0656_14	GSE88884_ILL2	0.366005	0.897149	0.493918	0.826446	-0.676699	0.356528	-0.417402	0.779946	0.102041	0.368779	0.977982	-0.095065	0.449092	0.113229	0.677531	-0.35003	0.125875	0.100122	-0.455024	0.396771	-0.592744	0.773416	-0.116097	0.495472	0.40544	0.743963	E
EA_SLE_0657_14	GSE88884_ILL2	-0.255993	0.520962	-0.350056	0.829652	0.0747352	0.488704	0.225246	0.448096	-0.079752	-0.163828	0.226451	0.123347	0.306838	0.436328	0.765852	0.530069	0.220437	-0.219022	0.501243	0.560697	-0.268865	0.839917	0.560052	0.529366	0.272617	0.761996	G
EA_SLE_0658_10	GSE88884_ILL2	0.279639	0.470193	0.014373	0.437409	0.00503913	0.100992	-0.132169	0.27952	-0.0688333	0.340215	0.900219	-0.0692792	0.398484	-0.153778	0.285968	0.47689	0.272923	0.230289	-0.36347	0.656134	-0.345973	0.567742	0.56894	0.344747	0.0716273	0.629791	G
EA_SLE_0659_10	GSE88884_ILL1	0.650045	0.708777	-0.14804	-0.761789	0.4408	-0.0148179	-0.0485583	0.683942	0.0673019	0.401526	0.617417	0.700333	0.132729	0.657026	-0.00752142	0.674054	0.365521	0.451382	-0.422946	0.0904597	-0.131598	-0.587963	0.208724	0.417222	0.222239	0.186783	G
EA_SLE_0661_10	GSE88884_ILL1	-0.600665	-0.820893	-0.352209	0.090658	-0.146348	-0.503614	-0.0596126	-0.173978	-0.501404	-0.528754	-0.871474	-0.394458	-0.330096	-0.128819	-0.235195	-0.360516	0.145212	-0.353586	-0.20511	-0.447221	0.569334	-0.0822037	-0.52063	-0.648506	-0.30141	-0.495463	B
EA_SLE_0662_9	GSE88884_ILL2	-0.126053	-0.468948	-0.445932	-0.425647	-0.134333	-0.477613	-0.163688	-0.60841	0.149974	-0.479953	-0.753228	-0.0213847	-0.414233	-0.392056	0.402972	-0.769974	-0.113091	-0.662647	0.158423	-0.474525	-0.132809	-0.498255	-0.145516	-0.553108	-0.203136	-0.563461	B
EA_SLE_0663_10	GSE88884_ILL2	0.374986	0.513151	0.348842	-0.431263	0.647517	0.541344	0.35701	0.308044	0.561506	0.268337	0.747276	0.65178	0.499935	0.60352	-0.561006	0.602621	0.170014	0.486373	0.0227496	0.423925	0.634386	-0.118602	0.688085	0.447291	0.285233	0.457848	G
EA_SLE_0665_8	GSE88884_ILL2	-0.39857	0.905835	0.10353	-0.0538025	0.077358	-0.559603	0.757402	0.873263	0.576117	-0.392762	0.915194	0.685859	0.750183	0.678941	0.731133	0.179488	0.529809	0.823252	-0.329098	-0.382502	-0.235392	0.298685	0.486531	-0.609472	0.424877	-0.177588	H
EA_SLE_0666_14	GSE88884_ILL1	0.368183	0.305371	0.519181	0.422791	0.13914	0.581165	0.0325151	0.443654	0.407906	0.0320327	0.360703	0.0583645	0.265129	-0.0221912	0.544748	0.264432	-0.208997	0.0394643	0.0612185	0.626497	-0.893603	0.444884	0.707829	0.654038	0.156916	0.647386	G
EA_SLE_0667_6	GSE88884_ILL2	0.681138	-0.557473	0.691451	-0.69075	-0.0253659	0.879585	-0.336461	-0.633029	0.0895332	0.653673	-0.608376	0.111334	-0.582198	-0.111315	-0.604056	0.664972	-0.259702	-0.655327	0.707944	0.253277	0.155684	0.506522	-0.39268	0.765236	-0.0541878	0.562053	A
EA_SLE_0669_8	GSE88884_ILL2	-0.538287	-0.694978	-0.707452	-0.143452	-0.114876	-0.650377	-0.00584009	-0.645654	-0.181836	-0.212172	-0.656969	-0.521962	-0.290075	-0.414634	-0.0677563	-0.64106	-0.121799	-0.193538	-0.185392	-0.610855	-0.265392	-0.633325	-0.505093	-0.633966	-0.26099	-0.627403	B
EA_SLE_0670_8	GSE88884_ILL2	0.636983	0.420128	0.453216	0.633969	-0.31828	0.651131	-0.408402	0.278602	0.0809787	0.495399	0.659221	0.0142355	0.560554	-0.00285893	0.508424	0.433877	-0.0750323	-0.262192	0.522097	0.63263	-0.0828591	0.479148	0.552088	0.762235	0.300027	0.654219	D
EA_SLE_0671_14	GSE88884_ILL1	0.285771	0.437535	0.641611	0.499991	-0.219116	0.748382	-0.0978603	0.528888	0.150315	0.190147	0.734955	0.0606759	0.303696	-0.315701	-0.303823	0.290987	-0.297911	-0.0330584	0.174287	0.490452	0.121979	0.847322	0.69344	0.592595	0.158641	0.695702	D
EA_SLE_0674_14	GSE88884_ILL2	-0.521265	0.0489229	-0.563564	-0.298335	0.471305	-0.718928	0.644155	0.264482	0.174421	-0.302481	-0.252927	0.289797	0.337921	0.504582	-0.564392	-0.666018	0.385765	0.310257	-0.259383	-0.5461	0.657792	-0.288091	-0.177093	-0.597493	0.205559	-0.525635	F
EA_SLE_0675_8	GSE88884_ILL1	0.543929	0.352898	-0.286306	-0.0799305	-0.251601	0.661169	-0.280311	0.0504791	0.201256	0.58916	0.0555855	0.229406	0.483601	-0.0175166	-0.630041	0.458834	0.127705	0.28836	0.544522	0.0872529	-0.66578	0.448738	-0.404691	0.103948	-0.0597753	0.553973	D
EA_SLE_0676_6	GSE88884_ILL1	0.240997	-0.26876	-0.385932	0.563938	-0.595661	-0.0613403	0.646592	0.794059	0.236709	-0.348945	0.670695	0.272486	-0.381011	-0.0678671	0.742304	-0.89987	0.0324112	0.527976	0.750545	-0.58651	-0.768273	0.419718	-0.296046	-0.387672	0.0784956	-0.295666	H
EA_SLE_0678_8	GSE88884_ILL2	-0.0197649	-0.46142	-0.42136	-0.0152425	0.283326	-0.512663	-0.568325	0.517824	-0.469332	-0.284376	-0.480408	-0.00974407	0.616629	0.359813	0.541561	0.570629	0.276356	-0.240607	0.746827	-0.315115	0.700815	-0.448969	0.153451	-0.364166	0.00578583	-0.213046	C
EA_SLE_0685_10	GSE88884_ILL2	0.236746	0.442083	0.573382	0.015786	0.351928	0.574764	0.226606	0.529532	0.499678	0.584629	0.67591	0.630573	0.61743	0.569758	-0.527655	0.737591	0.237919	0.145522	0.61259	0.561346	-0.0340673	-0.0396783	0.376366	0.72297	0.290414	0.68304	G
EA_SLE_0689_16	GSE88884_ILL1	0.233959	-0.202806	0.648466	0.72781	0.481278	0.61903	-0.413566	0.414058	-0.153515	-0.0624088	0.0391176	-0.239325	-0.0897632	0.0504026	0.263141	0.642192	0.0629083	-0.113973	0.307612	0.64229	-0.605085	0.851278	0.534416	0.499832	0.0648344	0.818259	D
EA_SLE_0690_8	GSE88884_ILL2	0.684424	-0.380589	0.615784	-0.217864	-0.359348	0.704119	-0.586201	-0.641878	0.164401	0.139001	-0.587504	-0.0688231	-0.556833	-0.505146	-0.737607	-0.316086	-0.384529	-0.347521	0.93118	0.209259	-0.445739	-0.209464	0.484617	0.586977	-0.0249756	0.120994	A
EA_SLE_0692_12	GSE88884_ILL2	0.157562	-0.612968	0.644893	-0.677873	-0.0457867	0.490272	-0.200654	-0.576847	-0.0662881	-0.351118	0.0248104	0.214722	-0.640443	-0.343049	-0.767776	0.453401	-0.249598	-0.517585	-0.557472	-0.0587202	0.753955	-0.243824	-0.340818	0.494871	-0.227587	-0.148682	A
EA_SLE_0695_10	GSE88884_ILL2	0.226133	0.77182	-0.288413	-0.147587	0.665871	-0.234656	0.736045	0.664895	0.5903	-0.381345	0.548146	0.59321	0.641063	0.761704	0.774167	0.395794	0.460577	0.435722	0.794132	0.449846	0.643839	-0.230773	0.572193	0.20586	0.359301	0.634097	G
EA_SLE_0696_8	GSE88884_ILL1	0.151632	0.0788413	0.64516	-0.378315	0.534228	0.493368	0.142999	0.145618	0.569089	0.529633	0.643612	0.576906	0.410564	0.393351	0.444148	0.565371	0.133399	0.316166	0.209313	0.484315	0.788975	0.221915	0.585625	0.505078	0.318117	0.5205	G
EA_SLE_0697_8	GSE88884_ILL2	0.00559483	-0.381746	-0.806478	-0.282067	-0.367229	-0.32265	-0.102507	-0.630594	-0.461806	0.575638	0.271751	-0.422161	0.0114157	-0.501728	-0.16454	-0.220008	0.0317064	-0.180648	-0.605278	-0.187543	-0.369819	-0.560234	-0.247634	-0.0855491	-0.230451	-0.462557	B
EA_SLE_0698_12	GSE88884_ILL2	0.178158	0.453369	-0.46538	0.741917	0.0673103	-0.506846	-0.419855	0.685004	0.141641	-0.193074	0.40033	0.231095	0.631003	0.474795	0.465146	0.69369	0.404698	0.356441	-0.847733	0.584692	0.263223	0.809434	0.376105	0.0383284	0.282775	0.751258	G
EA_SLE_0699_20	GSE88884_ILL2	0.626577	0.58608	0.675601	0.187473	-0.370534	0.448466	-0.327871	0.534069	0.0664982	0.399795	0.778388	0.462475	0.734332	0.581473	0.476663	0.658425	0.407752	0.252776	-0.82745	0.364394	-0.571631	0.103712	-0.458758	-0.0361949	0.146926	0.359996	G
EA_SLE_0702_8	GSE88884_ILL1	-0.203108	-0.812957	-0.638545	-0.184032	-0.0659125	-0.188765	-0.136979	-0.848649	-0.58537	-0.582706	-0.959834	-0.567071	-0.491707	-0.70832	-0.520861	-0.587323	-0.303844	-0.332884	0.132214	-0.505231	0.127753	-0.455629	0.0252224	-0.343366	-0.305291	-0.611776	B
EA_SLE_0703_6	GSE88884_ILL1	-0.0629282	-0.624056	0.526578	-0.702459	0.208881	0.611945	-0.683226	-0.818461	-0.0432248	0.597554	-0.112258	-0.514325	-0.417866	-0.386419	-0.513768	0.29106	-0.432386	-0.57927	0.488979	0.374827	-0.397538	-0.658854	0.187967	0.668272	0.0336082	-0.0196237	A
EA_SLE_0704_12	GSE88884_ILL1	-0.340549	-0.0943558	-0.589728	-0.0561534	-0.173667	-0.575822	-0.0104113	0.298388	-0.338443	-0.463396	-0.320537	-0.0340854	-0.35215	-0.396531	-0.124437	-0.691333	-0.164388	-0.177194	-0.434329	-0.521129	0.578635	0.232071	-0.544478	-0.658713	-0.248817	-0.560424	F
EA_SLE_0705_6	GSE88884_ILL2	0.658599	0.155376	0.251926	-0.227026	0.684704	0.439632	0.1233	0.665801	0.374424	0.225719	0.447596	0.689927	0.494397	0.571663	-0.642055	0.503009	0.397617	0.509103	-0.406418	0.0859359	0.0206051	-0.556128	-0.594724	0.175155	0.147532	0.294005	G
EA_SLE_0706_11	GSE88884_ILL2	-0.68789	-0.334614	-0.506784	0.433373	-0.22692	-0.807797	-0.11021	-0.490851	-0.140269	-0.352721	-0.746883	-0.393269	-0.553212	-0.529663	-0.159854	-0.770362	-0.0731717	0.118051	-0.539074	-0.585302	-0.457972	-0.523174	-0.590314	-0.780597	-0.189341	-0.622963	B
EA_SLE_0707_10	GSE88884_ILL1	0.719694	0.649632	0.462766	0.798755	-0.295017	0.799713	-0.155911	0.59775	0.15085	0.220946	0.910181	0.113611	0.328253	-0.224257	-0.0951127	0.357075	-0.0360113	0.0108202	0.355924	0.535332	0.349916	0.746693	-0.170909	0.716616	0.119623	0.70993	D
EA_SLE_0708_10	GSE88884_ILL2	0.110273	0.757607	0.466578	0.449016	-0.116337	0.242751	0.543824	0.813723	0.550247	0.39011	0.902598	0.609475	0.708935	0.530801	0.867756	-0.146218	0.318877	0.766393	0.106971	0.465348	-0.376896	0.288103	0.278812	0.438683	0.436345	0.708648	G
EA_SLE_0709_6	GSE88884_ILL1	-0.175083	-0.649067	-0.363901	0.155554	-0.298244	-0.694001	-0.147848	-0.587401	-0.369296	-0.293141	0.479375	-0.435277	-0.491762	-0.306852	0.0399873	-0.323404	0.0251048	-0.325505	-0.40337	-0.476997	-0.66912	-0.0239034	-0.312871	-0.76077	-0.143733	-0.553856	B
EA_SLE_0710_12	GSE88884_ILL1	-0.531538	-0.167764	-0.717423	0.19239	-0.414478	-0.652399	0.320484	-0.234383	-0.282063	-0.419538	-0.557791	-0.421879	0.0316863	-0.209712	0.624976	-0.635349	0.165605	0.126857	-0.186661	-0.57593	0.111457	-0.299251	-0.495785	-0.639379	-0.0389338	-0.512842	F
EA_SLE_0711_18	GSE88884_ILL2	0.209764	-0.149116	-0.357024	0.647838	0.056969	0.130717	0.160945	0.502142	0.167044	0.744271	-0.00939658	0.220707	-0.376517	0.416681	0.578111	0.464281	0.00276616	-0.354921	0.835012	0.16185	0.42436	0.252251	0.416027	0.264784	-0.0685087	0.528487	D
EA_SLE_0715_8	GSE88884_ILL2	-0.696013	0.297681	0.022649	0.421591	-0.259309	-0.719918	0.298156	-0.0414231	0.310924	-0.684212	-0.930328	0.234718	-0.0245548	-0.26296	0.310139	-0.65254	0.028042	0.533014	-0.85814	-0.43332	-0.584643	-0.254501	0.119018	-0.685086	0.216591	-0.535221	F
EA_SLE_0716_24	GSE88884_ILL1	-0.406843	0.562185	-0.739137	-0.344971	-0.150424	-0.69477	0.546338	0.433371	-0.0672142	-0.0562538	0.637552	-0.174629	0.765213	0.419934	0.648429	-0.0126657	0.436135	0.0286654	0.569661	0.0779912	-0.567594	-0.785582	0.23194	-0.631369	0.0117107	-0.408081	H
EA_SLE_0717_8	GSE88884_ILL2	0.674201	0.574987	-0.551971	-0.198593	0.587566	0.50191	-0.264626	0.492015	0.195092	0.244713	0.615121	0.398803	0.121424	0.573602	-0.776103	0.670709	0.160572	-0.107621	0.880057	0.513562	-0.412926	-0.288972	0.760763	0.576514	0.160715	0.563949	D
EA_SLE_0718_10	GSE88884_ILL2	-0.121775	-0.749199	-0.500824	-0.355564	0.564228	-0.437733	0.224623	-0.82629	0.186994	-0.189129	-0.689732	-0.145912	-0.542505	-0.354532	-0.561762	-0.0585157	-0.240713	-0.495695	0.709555	0.236599	0.277792	-0.659823	0.0705871	0.053373	-0.217815	0.29838	C
EA_SLE_0719_22	GSE88884_ILL1	-0.766077	0.740315	-0.235559	-0.235025	-0.650242	-0.6929	0.129131	0.750703	-0.0196105	0.583571	0.975285	0.574333	0.795229	0.165883	0.0946366	-0.281973	0.354888	0.470249	-0.699048	-0.196985	-0.689311	-0.113881	0.408585	-0.65568	0.0784801	-0.308093	H
EA_SLE_0720_16	GSE88884_ILL1	0.383952	0.693808	-0.375825	0.810316	-0.0792981	0.65183	0.358199	0.753391	0.4614	-0.0458151	0.917478	0.416689	-0.387087	0.242594	0.340685	0.254393	0.134913	0.346111	0.579433	0.514421	-0.00963816	0.69753	0.0666032	0.533865	0.115922	0.651461	G
EA_SLE_0721_10	GSE88884_ILL2	-0.469564	-0.150544	-0.499098	-0.400158	0.316717	-0.819439	-0.223657	-0.471525	-0.446359	0.0260828	-0.591833	-0.389243	-0.320124	-0.477482	-0.515	-0.591964	-0.191017	-0.339501	-0.501158	-0.605444	-0.312355	-0.55128	-0.413376	-0.661247	-0.215221	-0.681232	B
EA_SLE_0722_12	GSE88884_ILL1	0.433665	-0.763928	0.483442	0.634829	0.600711	0.451743	-0.621298	-0.719876	-0.439598	0.448418	0.333615	-0.524268	-0.202517	-0.367555	0.188938	0.907645	-0.278771	-0.44088	0.83939	0.350324	0.435247	-0.333946	-0.221781	0.724657	-0.197081	0.386871	A
EA_SLE_0723_6	GSE88884_ILL2	-0.358343	-0.255023	-0.669678	0.279634	-0.133501	-0.32224	0.207073	0.414989	-0.236503	0.117077	-0.675148	0.0775303	0.0957269	0.266977	-0.509046	-0.213176	0.356711	-0.0238299	0.77152	-0.431727	0.7946	0.391244	0.1857	-0.452583	-0.243768	0.0827647	C
EA_SLE_0726_10	GSE88884_ILL1	0.415149	0.150097	0.66824	0.146817	0.183212	0.743266	-0.0231178	0.532721	0.531396	0.45789	0.715315	0.391213	0.71507	0.600361	0.0859092	0.796803	0.171913	0.256797	0.423696	0.624474	0.19599	0.551886	0.465778	0.703493	0.230216	0.693754	G
EA_SLE_0727_12	GSE88884_ILL2	-0.0945246	-0.59581	-0.663214	-0.440435	0.51975	-0.0111094	-0.124822	-0.290771	0.320755	0.391836	0.825851	0.39749	0.572347	0.161163	-0.475795	0.449464	0.18057	0.224332	0.851121	0.244241	0.833003	-0.647282	-0.474244	-0.0391917	-0.0724586	0.300833	C
EA_SLE_0729_14	GSE88884_ILL1	0.563632	-0.241476	0.0946532	-0.699511	0.612022	0.629257	-0.397555	-0.563503	-0.0595138	0.577183	0.158627	-0.0175056	-0.137919	0.380973	-0.726345	0.788886	-0.0847422	-0.522451	0.776882	0.452582	-0.164165	-0.614005	0.462798	0.741054	-0.0965696	0.544506	D
EA_SLE_0730_18	GSE88884_ILL2	0.36897	-0.663329	-0.716201	-0.501401	0.127503	0.553619	-0.528298	-0.149514	0.0469483	0.434239	-0.712702	0.166855	0.438195	0.199518	-0.433709	-0.170069	-0.0151556	-0.633897	0.754101	-0.169534	-0.0550364	-0.746497	-0.537814	0.672935	-0.152147	0.223939	A
EA_SLE_0731_12	GSE88884_ILL2	-0.385517	-0.343294	0.405239	-0.189633	0.325681	-0.579912	0.49185	-0.579016	-0.383857	-0.54609	-0.487491	-0.505731	-0.417078	-0.555235	0.974643	-0.251388	-0.0801614	0.0452016	-0.657914	-0.0660129	0.879438	-0.184133	0.499525	-0.33065	-0.100369	-0.495575	F
EA_SLE_0734_8	GSE88884_ILL2	0.0549663	-0.359007	-0.364164	-0.665626	0.0860948	-0.532981	-0.0174723	-0.835293	0.124111	-0.090287	-0.862932	0.239439	-0.400875	-0.229221	-0.655063	-0.389278	-0.3642	-0.23562	0.323335	-0.449719	-0.0876768	-0.612546	-0.282646	0.168577	-0.128098	-0.39339	B
EA_SLE_0737_8	GSE88884_ILL1	0.577841	0.102798	0.616438	-0.645012	0.574243	0.693838	-0.333271	0.74859	0.424191	0.693457	0.885974	0.631844	0.734742	0.556512	-0.412822	0.697971	0.283345	0.072202	0.747057	0.380227	0.798153	-0.201025	0.426321	0.597242	0.252018	0.56216	D
EA_SLE_0740_8	GSE88884_ILL1	-0.113757	-0.546086	0.00101578	-0.131024	-0.158691	-0.372362	-0.261164	0.43898	-0.0482588	-0.706132	-0.234282	0.000431399	-0.155197	-0.019066	-0.571776	-0.0409658	0.0398743	-0.389326	0.387093	-0.381542	0.0939078	0.195298	0.0511502	-0.4449	-0.0583789	-0.514086	C
EA_SLE_0741_6	GSE88884_ILL1	0.611631	0.155882	0.553156	0.0927946	0.205506	0.472822	0.704338	0.16906	0.403376	0.318758	0.507123	0.590161	0.0368055	0.60996	0.991304	0.516219	0.344874	0.510299	0.22686	0.389076	0.377065	0.54114	0.655626	-0.10337	0.218315	0.592931	G
EA_SLE_0742_8	GSE88884_ILL1	0.290451	0.474733	0.569415	0.298755	0.479278	0.419485	0.286371	0.555105	0.469723	0.47484	0.954535	0.620954	0.549746	0.666252	-0.100159	0.720887	0.207448	0.437542	0.745725	0.510348	0.606726	0.226926	0.625706	0.563433	0.201144	0.543058	G
EA_SLE_0745_18	GSE88884_ILL1	0.013137	-0.502652	-0.498395	0.0366509	-0.0370775	-0.306818	-0.529609	-0.756489	-0.344448	0.513925	-0.631619	-0.278716	-0.447018	-0.17093	-0.304949	0.0137104	-0.342954	-0.638953	0.139455	-0.232265	0.636124	-0.275845	-0.845756	-0.573706	-0.198587	-0.306871	B
EA_SLE_0746_8	GSE88884_ILL2	-0.626103	0.823345	0.433581	-0.279458	-0.46615	-0.251663	0.68974	0.792544	0.376593	-0.391534	0.065612	0.538374	0.0860423	0.394461	-0.180989	-0.510646	0.231466	0.676462	-0.060756	-0.664666	-0.0629305	-0.483143	0.403064	-0.467841	0.333321	-0.334644	H
EA_SLE_0747_8	GSE88884_ILL2	0.685014	0.682763	0.019509	0.230227	-0.0938401	0.527764	0.202843	0.531726	-0.00376181	0.457453	0.0816333	0.0701575	0.160341	-0.377477	0.815437	0.294418	0.027327	0.0701888	0.947298	0.289732	-0.54073	-0.319288	0.751927	0.579594	0.186672	0.52539	G
EA_SLE_0748_8	GSE88884_ILL1	-0.399016	-0.49739	-0.673423	-0.621731	0.475496	0.278331	0.0990085	-0.738403	0.166971	0.638586	-0.682751	-0.31137	-0.515548	-0.398515	0.588353	-0.547381	-0.251914	-0.174573	-0.283714	0.285178	0.757397	-0.623491	0.171679	0.546605	-0.127549	-0.122558	C
EA_SLE_0749_6	GSE88884_ILL1	0.220945	-0.544832	0.655855	-0.346444	0.395234	0.717048	0.077111	-0.478972	0.366076	-0.127356	0.386846	0.0421507	-0.457197	-0.167016	-0.678229	0.470562	-0.390504	-0.220779	0.653559	0.502923	0.805355	0.149649	0.391238	0.763696	-0.0873133	0.531117	D
EA_SLE_0751_18	GSE88884_ILL2	-0.311859	-0.723342	-0.666274	-0.605253	0.0551298	-0.601758	-0.333246	-0.754076	-0.48697	0.23052	-0.363668	-0.553162	-0.527502	-0.467536	0.0607426	-0.637247	-0.228267	-0.407984	0.0418388	-0.459251	-0.20889	-0.497111	-0.566683	-0.585463	-0.374803	-0.631875	B
EA_SLE_0752_8	GSE88884_ILL2	0.63017	0.490426	0.798159	-0.143634	0.421007	0.631237	0.0615924	0.767828	0.517395	0.00285551	0.847362	0.638685	0.458098	0.719621	-0.518903	0.700093	0.397411	0.0593266	0.766139	0.2561	-0.125702	0.447765	-0.628309	0.0616112	0.445831	0.594067	G
EA_SLE_0754_6	GSE88884_ILL2	-0.547767	-0.348361	-0.691679	-0.045545	-0.138296	-0.824089	-0.253831	0.17215	-0.536757	-0.498775	-0.337003	-0.2493	0.0993558	0.204427	-0.382799	-0.0303723	0.211651	0.108996	-0.665087	-0.537753	-0.164912	-0.398833	-0.186413	-0.800283	-0.231792	-0.607669	F
EA_SLE_0755_8	GSE88884_ILL2	-0.0710962	0.173154	-0.412075	0.248927	-0.641783	-0.513811	0.35477	-0.621762	-0.527429	-0.70344	-0.0897554	-0.547512	-0.189319	-0.658677	-0.539652	0.101742	-0.0448394	0.0295638	-0.076244	-0.0955848	-0.646819	-0.381353	-0.311208	-0.190293	-0.212746	-0.448628	B
EA_SLE_0757_22	GSE88884_ILL1	-0.363012	-0.399967	0.503709	-0.684941	-0.437827	-0.260082	0.00289996	0.168596	0.194727	-0.407988	0.202161	-0.0636861	-0.485215	-0.505401	0.33908	-0.604081	-0.432513	-0.0287799	-0.547421	-0.367375	0.820725	-0.655712	-0.124803	0.154079	-0.00243516	-0.505211	C
EA_SLE_0758_11	GSE88884_ILL2	-0.23797	0.645262	0.187793	0.860259	-0.502828	-0.640708	0.342467	0.712707	-0.432761	-0.473731	0.118849	0.0811985	-0.110249	-0.12244	0.030208	-0.697388	-0.1726	0.186328	-0.819716	0.0534615	0.501322	0.80972	-0.490353	0.215915	0.182978	0.374936	E
EA_SLE_0761_6	GSE88884_ILL1	-0.202811	-0.290685	-0.2451	-0.548394	0.310997	-0.655882	0.325369	-0.27021	-0.197853	-0.403926	-0.553127	-0.0220377	-0.516573	-0.207715	-0.496335	-0.580422	-0.0999614	0.321008	-0.505604	-0.596323	0.794778	-0.386694	-0.215228	-0.626831	-0.109863	-0.64726	F
EA_SLE_0762_6	GSE88884_ILL1	-0.329736	0.328441	0.340381	-0.548129	0.229475	0.3824	0.51229	-0.774967	0.376779	-0.060621	-0.779974	-0.0296221	-0.636494	0.0354498	0.0225912	0.395479	-0.0656382	0.263223	-0.705936	-0.0847115	-0.794201	-0.512758	0.484505	-0.130882	-0.00284252	0.0274541	C
EA_SLE_0764_16	GSE88884_ILL2	-0.725842	0.654199	-0.508467	0.579754	-0.332403	-0.658935	0.693588	0.61834	-0.196637	0.188616	0.0951172	0.136587	-0.14871	-0.405952	0.757047	-0.813896	0.172973	0.651584	-0.644108	-0.586721	-0.585976	0.570146	0.229757	-0.756536	0.0847369	-0.505491	H
EA_SLE_0765_9	GSE88884_ILL1	-0.0160867	0.108496	0.406973	0.851756	-0.457187	0.407671	0.719294	-0.306127	0.297486	-0.667698	-0.0129763	-0.0949834	-0.253924	-0.398822	0.973056	-0.453101	-0.122895	0.170251	-0.155164	0.0462068	-0.383901	0.0443029	-0.0319604	0.420908	0.155004	0.34003	E
EA_SLE_0766_20	GSE88884_ILL2	0.155862	-0.580475	0.252904	0.517486	-0.435235	0.0417604	-0.602989	-0.517062	-0.569909	0.388871	0.475078	-0.534136	-0.209021	-0.419239	-0.492479	0.00715211	-0.165199	-0.26967	-0.625278	-0.144851	-0.246891	-0.4802	-0.632048	-0.376015	-0.33652	-0.623861	B
EA_SLE_0767_10	GSE88884_ILL2	-0.568202	-0.658512	-0.773049	0.0207842	-0.0504203	-0.623006	0.40269	-0.825044	-0.291482	-0.417678	-0.934167	-0.420112	-0.314324	-0.393523	0.84954	-0.282538	0.00100202	-0.227264	-0.186197	-0.368736	0.713383	-0.789144	0.00647311	-0.674369	-0.235533	-0.212673	B
EA_SLE_0768_18	GSE88884_ILL2	0.163945	-0.740188	-0.76908	0.254415	0.0933101	-0.0101996	-0.591877	-0.483438	-0.526504	0.261554	0.0197024	-0.528781	-0.087506	-0.177438	0.551146	-0.489065	-0.131925	-0.568835	-0.566456	0.090441	0.0315048	-0.143188	-0.409826	-0.213687	-0.374602	-0.474127	B
EA_SLE_0769_10	GSE88884_ILL2	-0.517888	0.857086	-0.654783	0.484959	0.702546	-0.71443	0.588121	0.758271	0.525343	-0.429785	0.653316	0.641604	0.588202	0.768651	0.0277415	-0.295356	0.465913	0.239555	-0.894755	0.00581322	0.109103	-0.615486	0.553735	-0.224689	0.158488	0.198554	H
EA_SLE_0770_8	GSE88884_ILL1	-0.605803	-0.41195	-0.567112	-0.619768	0.506621	-0.630571	0.48817	-0.548962	0.0629474	-0.426742	-0.778959	0.437808	-0.453823	0.15185	0.169153	-0.0608196	0.0496161	-0.246989	-0.560396	-0.571713	-0.0187506	-0.687796	0.191939	-0.5976	0.0553585	-0.469677	F
EA_SLE_0771_14	GSE88884_ILL2	-0.478262	0.721246	-0.712894	-0.0154075	-0.610184	-0.770461	0.504369	-0.68715	0.248072	-0.250054	-0.301206	0.108357	0.0261571	-0.260747	0.661277	-0.876904	0.0926444	0.10549	-0.666165	-0.430963	-0.186065	-0.194678	-0.291922	-0.684032	0.0566961	-0.402016	F
EA_SLE_0773_6	GSE88884_ILL2	0.226998	0.475174	-0.0661419	0.703891	0.0413294	-0.212088	-0.0278933	0.237667	-0.017874	0.30604	0.423847	0.0503045	0.498864	0.0527314	-0.522735	0.545506	0.230632	-0.0748467	-0.565758	0.597539	0.0431887	0.835164	-0.482821	0.438501	0.147475	0.791673	E
EA_SLE_0774_6	GSE88884_ILL2	-0.0125024	-0.501678	-0.0574392	-0.398753	-0.0995748	0.472209	-0.122393	0.523384	-0.605408	-0.10118	-0.265376	-0.524906	-0.408727	0.22049	-0.628226	-0.0612061	-0.0801447	-0.384645	0.610337	-0.396157	0.177914	0.477345	-0.00420279	-0.0338132	-0.30366	-0.363668	A
EA_SLE_0775_8	GSE88884_ILL2	0.222947	-0.574439	-0.0800978	0.679777	-0.140668	0.145072	-0.475487	0.280642	-0.16725	-0.300555	0.626717	-0.263108	0.227526	-0.0331927	0.717328	0.368429	0.0244684	-0.230859	0.64626	0.596844	-0.529733	0.742292	0.552049	0.513112	-0.0169269	0.69787	E
EA_SLE_0777_14	GSE88884_ILL2	-0.511852	0.61969	-0.371281	0.296674	-0.398449	-0.701924	0.62037	0.403089	0.428528	-0.384812	0.594109	0.290822	0.387951	0.210157	0.955824	-0.541223	0.343612	0.593906	0.498572	-0.29167	0.554974	-0.600638	-0.0466381	-0.671612	-0.0898455	-0.245601	H
EA_SLE_0784_12	GSE88884_ILL1	0.533053	-0.555125	-0.314988	-0.480098	-0.382455	0.113339	-0.480511	-0.219738	-0.473026	0.892929	0.0433707	-0.50813	0.117753	-0.267201	-0.708576	-0.329629	-0.0680112	-0.583417	0.748233	-0.140123	0.0810305	-0.347261	-0.563589	0.234832	-0.196835	-0.375292	A
EA_SLE_0789_6	GSE88884_ILL2	0.0859223	-0.865204	0.646849	-0.614201	0.702589	0.588351	-0.696108	-0.787432	-0.33593	0.155517	-0.58692	-0.643567	-0.697153	-0.579656	-0.708735	0.298428	-0.406604	-0.693054	0.842529	0.309193	0.818056	-0.257971	-0.0698613	0.692748	-0.254844	-0.120043	A
EA_SLE_0791_8	GSE88884_ILL2	-0.0219533	0.047688	-0.0454598	-0.82147	0.703688	0.4342	0.215223	-0.703662	0.408306	0.376218	-0.29781	0.352714	-0.614239	0.459989	-0.607376	0.475604	-0.0390563	-0.503526	-0.00437859	0.317181	0.402112	-0.845373	0.468513	0.562982	0.0709394	0.404514	C
EA_SLE_0792_10	GSE88884_ILL1	0.567419	-0.137921	0.36459	-0.504821	0.183295	0.506345	-0.431345	0.494502	0.330834	0.25797	0.672896	0.293503	-0.0392217	0.536235	-0.509692	0.462411	0.0785274	-0.0921623	-0.558334	0.586792	-0.127923	0.165395	-0.409414	0.614357	0.0127606	0.554673	D
EA_SLE_0793_14	GSE88884_ILL2	-0.145384	-0.717535	-0.274685	-0.442579	-0.299499	-0.237429	0.104369	-0.818133	-0.479756	0.265333	-0.772785	-0.624621	-0.629814	-0.770511	0.794573	0.183916	-0.382944	-0.0570919	-0.11945	-0.00219247	-0.624753	-0.319202	-0.152966	-0.130994	-0.208073	-0.533799	B
EA_SLE_0794_8	GSE88884_ILL1	0.378802	0.589168	0.561456	0.301703	-0.197856	0.510437	0.434943	0.761398	0.527935	0.175742	0.600113	0.4399	-0.182572	0.285138	-0.527363	0.394042	0.192315	0.54904	0.589079	0.505331	-0.185923	0.233955	0.559533	0.721871	0.305972	0.672404	G
EA_SLE_0796_12	GSE88884_ILL2	-0.0564832	0.941813	-0.39469	0.359127	-0.118068	-0.0830728	0.745848	0.829571	0.457523	-0.274888	0.660237	0.639487	0.664903	0.473643	0.549187	-0.470479	0.459009	0.921085	0.762457	-0.434551	-0.228434	-0.36609	0.216941	-0.685666	0.343508	-0.423767	H
EA_SLE_0797_23	GSE88884_ILL2	-0.635345	0.220048	-0.786154	0.722942	-0.0283445	-0.864144	0.603138	0.47675	0.27898	-0.697281	0.12465	0.184805	0.203462	0.531802	0.984354	-0.539211	0.371665	0.441868	-0.853219	-0.116558	0.017986	0.583977	0.64148	-0.869159	0.108328	0.4366	H
EA_SLE_0799_8	GSE88884_ILL2	0.757391	0.377334	0.653297	0.518307	-0.172303	0.714817	-0.365574	0.635715	-0.0299067	0.61346	0.87617	-0.155839	0.354561	-0.399316	0.455693	0.586794	-0.0965925	0.00687961	-0.00775532	0.546207	-0.168195	0.661685	0.663385	0.72202	0.311227	0.453622	D
EA_SLE_0801_9	GSE88884_ILL1	0.533105	0.313433	-0.166103	0.357662	0.591772	-0.64908	-0.0700646	0.283711	0.285685	-0.395206	0.253179	0.581108	0.302669	0.440184	-0.154173	0.598888	0.160891	-0.0508973	0.347368	0.398967	0.525617	0.767607	-0.538349	-0.116335	-0.0425485	0.643947	G
EA_SLE_0802_8	GSE88884_ILL1	-0.0241429	-0.449448	-0.685228	-0.677228	0.533479	0.133249	0.356087	-0.782637	-0.0555236	-0.262653	-0.764555	-0.342107	-0.203029	-0.116716	0.545771	-0.423517	-0.0865724	0.18729	-0.445823	-0.0945059	0.234109	-0.569122	-0.494726	0.004485	0.038546	-0.118704	C
EA_SLE_0803_10	GSE88884_ILL2	-0.388978	-0.710063	-0.596099	-0.0271758	-0.366611	-0.541391	-0.4812	-0.830867	-0.629663	-0.24958	-0.572512	-0.754386	-0.615574	-0.641301	-0.609756	-0.647522	-0.439819	-0.21619	-0.424755	0.176436	0.511406	-0.518953	-0.648006	-0.467951	-0.392687	-0.524188	B
EA_SLE_0804_11	GSE88884_ILL2	0.752351	0.154407	0.373683	0.481329	0.298147	0.511673	-0.644863	0.578976	0.0492604	0.483783	0.58111	-0.269032	0.511891	-0.00815796	-0.718983	0.759591	0.0259372	-0.253285	-0.176487	0.476952	-0.0808084	0.572283	-0.427994	0.786116	0.12698	0.608972	D
EA_SLE_0805_10	GSE88884_ILL1	0.368766	-0.159356	0.546514	-0.695027	0.22896	0.688349	0.202842	-0.691427	0.449801	0.0570748	0.368229	-0.0816027	-0.15828	0.386222	0.501181	0.55032	-0.106037	0.241558	0.432475	0.536213	-0.484122	-0.518309	0.609343	0.671816	-0.0105823	0.625013	D
EA_SLE_0806_12	GSE88884_ILL1	-0.473867	-0.567392	-0.487326	-0.598695	0.460259	-0.607755	-0.489675	-0.532359	-0.288539	-0.124469	-0.506001	-0.496026	0.0440769	-0.422209	-0.71543	0.255117	-0.00572398	-0.494718	-0.386758	-0.16568	0.963641	-0.170297	-0.507597	-0.517019	-0.332584	-0.455342	B
EA_SLE_0807_9	GSE88884_ILL1	0.117351	0.732955	-0.471646	-0.321357	-0.123635	-0.68247	0.709241	-0.321717	0.456555	-0.740578	-0.0975078	0.641566	0.138229	0.628624	0.69908	-0.454597	0.346435	0.568118	0.331774	-0.260689	-0.472413	-0.62765	0.233468	-0.504487	0.0524794	-0.307535	H
EA_SLE_0809_10	GSE88884_ILL2	0.396993	0.74739	-0.447736	0.740366	0.25331	0.167362	0.34362	0.462303	0.609734	-0.0507694	0.459183	0.515784	0.529847	0.588135	0.66868	0.109748	0.30835	0.384749	-0.730805	0.58657	0.500181	0.54757	0.102462	0.478022	0.372225	0.6819	G
EA_SLE_0810_8	GSE88884_ILL1	0.262769	-0.859957	0.728053	-0.645309	0.0934514	0.0674226	-0.34182	-0.798001	-0.00342466	0.446407	-0.264339	-0.558009	-0.65939	-0.212255	-0.676762	0.710749	-0.397195	-0.570567	0.728704	0.38926	0.348933	-0.562104	0.0698289	0.154049	-0.369853	0.0769357	A
EA_SLE_0813_10	GSE88884_ILL2	0.456302	-0.186681	0.030839	-0.411071	0.727367	0.501338	0.0618856	-0.359185	0.426661	0.109052	0.375544	0.428142	0.0535017	0.158462	-0.395448	0.741502	-0.170231	-0.288227	0.644854	0.605523	0.869476	-0.356135	0.617748	0.630799	-0.0118281	0.520996	D
EA_SLE_0814_10	GSE88884_ILL2	-0.0965253	-0.713792	0.0394666	-0.607487	0.110713	-0.206286	-0.623063	-0.636076	-0.530702	0.272767	-0.525493	-0.650883	-0.414423	-0.379661	-0.267522	-0.218423	-0.242488	-0.60015	-0.347073	-0.320455	0.068308	-0.186152	-0.611777	-0.330112	-0.393309	-0.621912	B
EA_SLE_0815_6	GSE88884_ILL2	-0.502684	0.359641	-0.645003	-0.249543	0.490558	-0.58753	0.00523602	0.0646554	-0.179714	0.0948658	-0.563608	-0.0953549	0.0989071	-0.217716	0.925579	0.560201	0.125051	-0.171614	-0.0280022	0.30792	-0.576613	-0.582171	0.794555	0.345862	0.0613628	0.029462	C
EA_SLE_0816_9	GSE88884_ILL1	0.685372	-0.164567	0.367591	-0.269274	0.330485	0.706765	-0.181256	0.517071	0.485536	-0.0920977	0.673625	0.535567	0.571716	0.433657	-0.551839	0.619582	0.127361	0.368897	0.360106	0.642194	0.323614	0.332904	0.266913	0.723854	0.136663	0.676953	D
EA_SLE_0819_10	GSE88884_ILL2	-0.574078	-0.291906	-0.60931	-0.285779	-0.273647	-0.599949	-0.0236579	0.0626866	-0.141186	0.496312	0.624716	0.0308637	0.133564	0.132597	0.516312	-0.492279	0.321692	-0.0189434	0.20353	-0.447591	0.377594	-0.533702	-0.750005	-0.646362	-0.0261303	-0.533496	F
EA_SLE_0820_12	GSE88884_ILL2	-0.338074	0.184859	0.136196	-0.331932	0.237145	-0.190318	0.675748	0.0103554	0.471264	-0.494443	-0.327973	0.540134	-0.28887	0.45079	0.412758	-0.758006	0.214243	0.415092	0.220039	-0.566338	-0.195179	-0.420065	0.164566	-0.550148	0.00543484	-0.263715	F
EA_SLE_0822_8	GSE88884_ILL2	0.0209796	0.230214	0.606469	-0.547812	0.333083	0.52351	0.451052	-0.285502	0.393614	0.0603195	0.120213	0.407014	0.324121	-0.124117	0.701922	0.0676329	-0.0737725	0.0762649	-0.132024	0.238541	0.346896	-0.458635	-0.340184	0.363526	0.266926	0.053771	C
EA_SLE_0826_12	GSE88884_ILL1	0.697674	0.658525	0.477441	0.449711	0.547091	0.727091	-0.535572	0.349164	0.477037	0.393843	0.346014	0.399513	0.0821162	0.116603	-0.0942558	0.237592	-0.139596	-0.30192	0.38722	0.459831	0.287638	0.665185	-0.279658	0.719675	0.112849	0.727813	D
EA_SLE_0828_10	GSE88884_ILL1	-0.263621	0.618008	0.036195	-0.641901	-0.671605	-0.234956	0.451988	-0.202376	-0.236406	-0.452282	-0.618421	-0.420229	-0.225015	-0.312902	0.116522	-0.555924	-0.0255512	0.0490003	0.695307	-0.256036	-0.911704	-0.507487	0.770951	0.248401	0.063883	-0.206524	F
EA_SLE_0829_10	GSE88884_ILL2	0.453233	-0.0365494	-0.180053	0.58757	0.493653	0.704238	0.0320808	0.318883	0.0233158	-0.0474995	0.68419	-0.112873	-0.0676931	0.303689	-0.504109	0.673401	-0.0683625	-0.135488	-0.387854	0.583774	0.77111	0.542679	0.634699	0.729007	-0.0634404	0.665839	D
EA_SLE_0830_6	GSE88884_ILL2	-0.269936	-0.224802	-0.541058	-0.668313	0.587025	-0.484513	-0.386599	-0.247791	-0.50577	0.382455	-0.757289	-0.472295	-0.452369	0.241932	-0.631514	-0.288191	-0.0792471	-0.461556	-0.270092	-0.381572	-0.210194	-0.585401	-0.207176	-0.365677	-0.251592	-0.617752	B
EA_SLE_0831_6	GSE88884_ILL2	-0.628929	-0.70617	-0.178823	-0.602815	-0.53488	-0.438935	-0.338858	-0.678057	-0.534918	-0.0971191	-0.814778	-0.68059	-0.664266	-0.615005	-0.627201	-0.284075	-0.369085	-0.588961	-0.598115	-0.435517	-0.03703	-0.394902	-0.690507	-0.456856	-0.387318	-0.650235	B
EA_SLE_0832_8	GSE88884_ILL2	0.0551292	-0.736572	0.00935047	-0.513611	0.385984	-0.546109	-0.184093	-0.829425	0.257059	-0.323884	-0.702588	-0.0856436	-0.0450131	-0.034613	0.496817	0.678308	-0.0912818	-0.630985	0.569782	0.134006	0.462028	-0.485395	0.172015	-0.0644163	-0.0111406	0.176573	C
EA_SLE_0833_10	GSE88884_ILL1	0.610511	-0.762338	0.160153	-0.656375	0.589366	0.690174	-0.14806	-0.782464	0.370076	0.224418	0.0224309	-0.470548	-0.417739	-0.116747	-0.615894	0.4558	-0.314255	-0.326387	0.919853	0.417345	0.64273	-0.702696	-0.400121	0.74988	-0.0365968	0.510688	A
EA_SLE_0836_16	GSE88884_ILL2	0.525904	0.19394	0.615841	-0.603979	0.546667	0.578246	-0.186945	-0.269315	0.137346	0.487721	-0.202893	0.129225	0.0569551	0.162288	-0.510473	0.765418	-0.110151	-0.379234	0.499896	0.495208	0.712275	0.0636271	0.42566	0.608444	-0.0706649	0.588564	D
EA_SLE_0839_12	GSE88884_ILL1	-0.0561865	-0.480515	0.503881	0.660042	-0.0673848	-0.350488	-0.197344	0.649088	-0.407918	-0.000226997	0.59179	-0.468431	-0.230481	-0.210133	-0.760925	0.508042	0.180766	0.378176	-0.286555	0.297006	0.129293	0.752743	-0.506198	0.217629	-0.00477969	0.396999	E
EA_SLE_0842_14	GSE88884_ILL1	0.368596	-0.481011	0.150671	-0.302606	0.335961	0.523722	-0.577235	-0.472596	-0.165657	-0.30866	0.441259	-0.188336	-0.011746	-0.09833	-0.544218	0.635249	-0.28593	-0.713248	0.284829	0.369959	0.76319	-0.531782	0.513335	0.607788	-0.0903733	-0.008624	A
EA_SLE_0843_10	GSE88884_ILL1	-0.256175	-0.582627	0.660742	-0.333177	0.617444	0.020437	-0.320389	0.600912	-0.344585	0.100279	0.880106	0.371827	-0.201291	0.488469	0.0598013	0.64083	0.216805	0.180238	-0.782467	-0.123738	0.325042	0.205415	0.145763	-0.53877	-0.048807	-0.489088	C
EA_SLE_0845_6	GSE88884_ILL1	0.656348	0.0706558	0.456154	0.638085	-0.114878	0.609212	-0.218681	-0.518489	0.276346	0.513114	0.287382	0.0371025	-0.0805688	-0.270031	0.438254	0.43792	-0.378246	-0.224576	0.0829076	0.550993	-0.147879	0.265418	-0.0450281	0.762596	-0.00224095	0.642552	D
EA_SLE_0848_8	GSE88884_ILL1	0.0598891	-0.0556807	0.627343	-0.549829	0.485136	-0.0646287	0.309413	-0.713172	0.502416	-0.0209407	-0.311526	0.383996	0.25779	0.340531	-0.529862	0.419441	-0.106784	-0.07055	0.949583	0.0688653	0.0376453	-0.432804	-0.152847	-0.0128931	0.222739	0.279816	C
EA_SLE_0849_12	GSE88884_ILL1	-0.233353	0.548685	-0.61636	-0.0864566	-0.429352	-0.378816	0.411833	0.691673	0.193895	-0.12431	0.699681	-0.0244616	0.172769	0.386658	-0.243946	-0.670389	0.215146	0.443863	0.416749	-0.627793	0.173598	-0.123956	-0.492726	-0.567798	0.0132424	-0.340246	H
EA_SLE_0851_8	GSE88884_ILL1	0.0315487	0.312617	-0.69094	0.528349	-0.678023	-0.604998	-0.592128	0.460428	-0.532269	-0.554497	-0.215287	-0.0753969	0.271512	-0.237804	-0.695841	-0.792799	-0.106517	-0.190703	-0.59149	-0.32827	-0.69869	-0.514634	0.411652	-0.333654	-0.159633	-0.506821	F
EA_SLE_0852_20	GSE88884_ILL2	0.662035	0.791554	0.498045	0.63162	-0.0376316	0.645989	0.527166	0.808804	0.607759	-0.113779	0.895301	0.625102	0.54064	0.55239	0.522298	0.259724	0.374481	0.64702	0.880549	0.354582	-0.155479	0.702105	0.408164	0.658902	0.448137	0.717293	G
EA_SLE_0854_16	GSE88884_ILL1	-0.473202	-0.377116	-0.186762	0.604232	0.344369	-0.637586	-0.240506	-0.428938	-0.224967	-0.0965641	0.615552	-0.104627	-0.115914	-0.224623	-0.367401	0.393458	0.214015	0.0478183	-0.673161	0.0597365	-0.0400641	0.673963	-0.368312	-0.652718	0.0493899	0.476104	E
EA_SLE_0857_6	GSE88884_ILL1	-0.512999	-0.559202	-0.123015	-0.713551	0.159687	-0.619108	0.583961	-0.7977	0.249223	-0.415342	-0.702144	0.181779	-0.552971	-0.416923	0.718502	-0.646316	-0.205869	-0.124231	-0.384629	0.1319	-0.872807	-0.694075	-0.00449564	-0.154614	-0.0653839	-0.246825	F
EA_SLE_0858_15	GSE88884_ILL1	-0.564781	0.576478	-0.531573	0.542363	-0.26315	-0.868575	0.48901	0.725981	0.0804043	-0.115106	-0.281636	0.544387	0.561694	0.565439	0.304507	-0.729411	0.309878	0.495096	-0.740077	-0.370516	-0.603001	0.528306	0.738537	-0.699101	0.303739	-0.281842	H
EA_SLE_0860_6	GSE88884_ILL1	0.0249595	0.354326	0.537458	0.109655	0.651017	0.360833	0.58841	0.271949	0.627988	-0.459329	0.307824	0.528663	0.356439	0.384976	-0.46249	0.573963	0.224333	0.495019	0.0579687	0.399073	0.59764	0.54171	0.283922	0.41751	0.245597	0.641825	G
EA_SLE_0862_12	GSE88884_ILL2	0.641205	0.489737	0.105913	-0.529403	0.239667	0.629366	-0.551567	-0.332318	-0.17107	0.661687	0.583704	-0.0795696	0.261274	-0.302351	-0.813658	0.51012	-0.268053	-0.402052	0.418288	0.56378	-0.122434	-0.279475	-0.338367	0.709592	-0.106173	0.0739843	D
EA_SLE_0864_13	GSE88884_ILL2	-0.708206	0.122703	-0.549722	0.747432	-0.68975	-0.845793	-0.123726	-0.0461201	-0.282895	-0.659185	-0.856753	-0.180109	0.194423	-0.571383	0.834878	-0.74808	-0.105199	-0.222313	-0.818846	-0.235404	-0.398936	-0.510258	-0.241676	-0.796621	-0.0463886	-0.419131	F
EA_SLE_0867_6	GSE88884_ILL1	-0.431015	-0.0224944	-0.574457	-0.775076	0.338801	0.335568	0.284275	-0.702924	-0.0222535	0.205044	-0.929661	-0.2029	-0.367284	-0.0359009	-0.738718	0.344839	-0.252947	-0.496644	-0.233316	-0.491078	0.142232	-0.447654	-0.544968	-0.205992	-0.296238	-0.460385	B
EA_SLE_0868_12	GSE88884_ILL1	0.251432	-0.288694	-0.313011	0.748032	0.452053	-0.0477495	-0.114233	0.407017	-0.374782	-0.17076	0.622989	-0.377817	0.266192	-0.0493205	0.0162171	0.0319516	0.139909	0.411665	0.849129	0.36497	-0.559377	0.706636	0.184357	-0.0529779	-0.111129	0.624765	E
EA_SLE_0869_15	GSE88884_ILL1	0.754693	0.728703	0.608127	0.845434	0.0433128	0.590205	0.451221	0.718091	0.394996	0.0326823	0.975634	0.556187	0.631358	0.584701	-0.0968899	0.74125	0.366271	0.694073	0.0830028	0.542844	0.733462	0.73207	0.619533	0.59383	0.355744	0.713952	G
EA_SLE_0871_6	GSE88884_ILL2	0.506556	0.773407	0.710849	-0.309898	-0.128321	0.54051	-0.0273538	0.579926	0.467125	-0.496422	0.355848	0.695452	0.531395	0.652118	0.441497	-0.364249	0.116229	0.176298	-0.303058	0.188798	-0.0693555	0.32496	-0.571489	0.16495	0.332328	0.334001	G
EA_SLE_0872_18	GSE88884_ILL1	-0.233938	0.540854	-0.652912	-0.0169476	0.181485	-0.366757	0.622699	-0.305954	0.296055	-0.168035	-0.210571	0.0072554	0.0225539	-0.273031	-0.480636	-0.728336	0.150042	0.32789	0.535031	-0.540563	0.335737	-0.629278	-0.218681	-0.427572	0.110193	-0.359686	F
EA_SLE_0873_10	GSE88884_ILL1	0.0597502	-0.372119	-0.537137	0.446141	-0.728877	-0.44475	-0.507667	-0.40349	-0.694638	-0.291294	-0.661633	-0.705962	-0.542802	-0.7355	-0.141638	-0.63677	-0.355158	-0.44858	-0.4377	-0.39371	-0.57868	-0.264653	-0.275523	-0.347491	-0.364859	-0.648652	B
EA_SLE_0877_10	GSE88884_ILL2	-0.0925091	-0.60945	0.334619	-0.326538	0.407687	0.166032	-0.591371	-0.422247	-0.515904	-0.0106923	-0.148023	-0.658379	-0.2216	-0.484031	-0.669499	0.71037	-0.28767	-0.284466	-0.772091	0.37681	0.0337891	-0.011384	-0.789933	0.462764	-0.186348	-0.386408	A
EA_SLE_0878_10	GSE88884_ILL1	-0.622285	0.0157029	-0.642616	0.45955	-0.496084	-0.823518	0.277574	0.596551	-0.108584	-0.142194	-0.407873	-0.0826922	-0.169913	0.444625	0.451012	-0.85695	0.140417	0.287661	-0.654028	-0.46211	0.158539	-0.550734	0.249614	-0.531108	0.103569	-0.598373	F
EA_SLE_0880_6	GSE88884_ILL2	0.542981	-0.178092	-0.482344	-0.679503	-0.176358	0.481052	-0.782399	-0.617877	-0.538155	0.541173	-0.813636	-0.619549	-0.580027	-0.445082	-0.782551	0.340319	-0.367043	-0.723083	0.838823	-0.218476	0.39807	-0.693351	0.335822	0.53974	-0.409062	-0.447639	A
EA_SLE_0882_6	GSE88884_ILL1	0.0132005	-0.415907	-0.440025	-0.52659	0.0737084	-0.746335	-0.349341	-0.837694	-0.40869	0.0740885	-0.673801	-0.55503	0.135225	-0.644314	-0.651967	0.581568	-0.214676	-0.453769	0.101788	0.216706	0.0653138	-0.716657	-0.679233	-0.161456	-0.218707	-0.402374	B
EA_SLE_0886_8	GSE88884_ILL1	-0.267788	0.0697992	0.146438	-0.482109	-0.605783	0.343298	-0.0495351	-0.544766	-0.153278	-0.0301732	-0.332143	-0.45801	-0.120268	-0.327227	-0.0531895	0.58933	-0.00847504	-0.491109	-0.0993884	-0.0967329	0.158826	-0.144614	-0.417821	0.170756	-0.094349	-0.21783	A
EA_SLE_0887_10	GSE88884_ILL1	0.579708	0.461565	0.162415	0.783947	0.510972	0.485461	-0.0124645	0.60004	0.519235	0.202815	0.926901	0.529445	0.623499	0.402446	0.138075	0.596712	0.143409	0.432155	-0.446157	0.659454	0.444779	0.72778	0.388704	0.580746	0.351896	0.735014	G
EA_SLE_0889_10	GSE88884_ILL1	0.328062	0.462515	0.499825	-0.197619	0.208701	0.461877	0.537637	0.601643	0.366062	-0.385362	0.359783	0.656611	0.0972046	0.467212	-0.382043	0.000618256	0.129595	0.3218	0.612773	-0.251342	0.507154	-0.112187	0.272912	0.273851	0.293306	-0.129992	G
EA_SLE_0891_40	GSE88884_ILL2	0.362733	0.790412	-0.48204	0.785378	-0.070977	-0.541428	0.834467	0.706911	0.457158	0.102502	0.967416	0.603836	0.727511	0.720465	0.774579	-0.186495	0.49513	0.517738	-0.49035	0.386407	-0.716711	0.550488	0.555825	-0.253733	0.133806	0.566471	H
EA_SLE_0892_21	GSE88884_ILL2	0.464748	-0.268283	0.664451	-0.0632084	0.648701	0.470924	0.370874	0.409448	0.424972	0.635281	0.588749	0.410578	-0.351398	0.61386	-0.705844	0.397676	0.0448268	0.51064	-0.0483709	0.136198	-0.700736	0.635316	0.13526	0.543909	0.134027	0.393825	D
EA_SLE_0894_7	GSE88884_ILL1	-0.486692	0.0268727	-0.646382	-0.497682	0.244568	-0.551652	0.318856	-0.603402	-0.203415	0.043049	-0.682668	-0.385917	0.203535	-0.000826173	-0.530723	0.0391317	0.096132	-0.216773	-0.193261	-0.515656	0.235672	-0.352288	0.0683801	-0.521159	0.0185291	-0.465981	B
EA_SLE_0895_6	GSE88884_ILL2	0.747321	-0.289458	0.355214	0.854938	-0.196728	0.642815	-0.537798	0.286388	-0.133116	0.352931	0.477535	-0.0227987	0.160329	-0.324988	0.380695	0.314117	0.0744456	-0.155818	0.613542	0.537881	-0.743044	0.709523	-0.721733	0.699481	0.188484	0.373102	D
EA_SLE_0898_14	GSE88884_ILL2	0.740982	-0.171732	-0.164371	0.225116	0.534943	0.784428	-0.577681	0.103472	0.0178982	0.165259	0.803357	-0.0470831	-0.0725518	0.483972	-0.663273	0.622376	0.0133805	-0.508266	0.966748	0.509779	0.60151	0.396618	0.495203	0.835516	-0.0696567	0.687551	D
EA_SLE_0899_8	GSE88884_ILL1	-0.646753	-0.139038	-0.336095	-0.608605	-0.457215	-0.693454	0.0923758	-0.179173	-0.328498	0.0736537	-0.554987	-0.159739	-0.137338	-0.360167	-0.555319	-0.585375	-0.322081	-0.068043	-0.840118	-0.43378	-0.390019	-0.657525	0.584496	-0.384399	-0.038682	-0.70567	B
EA_SLE_0900_10	GSE88884_ILL1	-0.058837	0.360513	-0.19964	-0.471962	0.766668	0.413397	-0.127654	0.343283	0.483164	0.289434	0.28605	0.471811	0.42627	0.543327	0.665217	0.688499	0.106331	-0.18534	0.57534	0.31493	0.62007	-0.582157	-0.551778	0.512408	0.0958847	0.55071	G
EA_SLE_0901_12	GSE88884_ILL1	0.621266	0.365443	0.538748	-0.529524	-0.0401366	0.827739	-0.449205	0.461778	0.107165	-0.329283	0.148595	0.123029	0.422073	0.311528	-0.150841	0.680488	-0.000321465	-0.0116742	0.695782	0.379341	-0.576822	0.256898	0.46432	0.701368	0.292204	0.362367	D
EA_SLE_0902_12	GSE88884_ILL1	0.0397382	0.450026	-0.00453069	0.0789154	-0.258407	0.264508	-0.643547	0.303693	-0.141577	0.515678	0.528634	-0.312557	-0.524445	-0.631964	-0.651739	-0.166682	-0.383721	-0.466349	-0.588099	0.642327	-0.113741	0.309609	-0.188875	0.683165	-0.0972548	0.48546	E
EA_SLE_0904_13	GSE88884_ILL2	0.506708	0.434087	0.357464	0.520011	0.540442	0.659272	0.26068	0.606884	0.424515	0.314653	0.504426	0.542632	0.400705	0.450426	-0.553741	0.210864	0.198165	0.448541	0.0610464	0.563663	-0.0754948	0.43954	0.121244	0.660282	0.174706	0.657451	G
EA_SLE_0905_12	GSE88884_ILL2	0.577552	0.665748	0.0243751	0.566536	0.243024	0.662293	0.00689583	0.694262	0.299255	0.353836	0.672007	0.39218	0.629342	0.618941	0.271763	0.19751	0.367048	0.0998145	0.961259	0.557232	-0.638899	0.356775	-0.338119	0.524433	0.159887	0.692654	G
EA_SLE_0910_10	GSE88884_ILL1	-0.662477	-0.0623702	-0.69719	0.453531	-0.456372	-0.823658	0.508879	-0.780983	0.235479	-0.709002	-0.707668	0.0311494	-0.182114	-0.25608	0.897493	-0.744718	0.146178	0.127229	-0.718469	-0.386424	-0.719027	-0.741531	-0.328044	-0.767938	-0.0593975	-0.409388	F
EA_SLE_0911_17	GSE88884_ILL1	-0.534911	-0.632603	-0.618466	0.517583	-0.501933	-0.678889	-0.490837	-0.435787	-0.598202	-0.22377	-0.533615	-0.535406	0.266599	-0.502382	0.0926245	-0.551161	-0.0896161	-0.544435	0.0616493	-0.396683	-0.0382528	-0.305567	-0.467473	-0.613083	-0.153842	-0.561312	B
EA_SLE_0913_8	GSE88884_ILL1	-0.346531	-0.815542	-0.615266	0.158887	0.0176158	-0.455015	0.0381747	-0.0798553	0.058011	-0.0775359	-0.100733	-0.0276898	0.0163901	0.250232	0.406499	0.503654	0.23131	0.161387	-0.767903	-0.34913	0.704837	-0.217331	-0.511656	-0.385291	0.0793702	-0.249888	C
EA_SLE_0914_6	GSE88884_ILL2	-0.439289	0.545862	-0.63482	0.738666	-0.282588	-0.577107	0.606981	0.706528	0.150241	-0.263389	0.721628	0.334245	0.0935395	0.413617	0.782435	-0.650512	0.326086	0.731267	-0.330025	-0.477617	-0.848726	0.435174	-0.314012	-0.717587	0.0453175	0.0260981	H
EA_SLE_0915_11	GSE88884_ILL2	-0.0449504	0.469391	-0.789778	-0.26088	0.320312	-0.631539	-0.353141	-0.243532	0.0947149	0.574617	0.330468	0.288837	0.0398653	0.155106	-0.698517	-0.374742	0.0970706	-0.283507	-0.84497	-0.0937702	0.355989	-0.134878	-0.785375	-0.396175	-0.159821	-0.397217	C
EA_SLE_0917_8	GSE88884_ILL1	0.450837	-0.682668	0.228145	-0.642845	0.260756	0.73477	0.0312159	-0.856119	-0.246919	0.4507	-0.525548	-0.448505	-0.647667	-0.348516	-0.600063	-0.0901451	-0.334128	-0.424364	0.453345	-0.0122487	0.152791	0.358167	-0.331695	0.702319	-0.0563833	0.491049	A
EA_SLE_0918_10	GSE88884_ILL2	-0.468138	0.384534	-0.654237	0.212619	-0.229616	-0.645572	0.364094	-0.446707	-0.173322	0.0253158	0.239399	-0.0281211	0.177104	-0.291453	0.440253	-0.610472	0.172969	0.14271	-0.790844	-0.0320598	-0.413747	-0.169562	-0.349209	-0.505014	-0.00967741	-0.190078	F
EA_SLE_0920_10	GSE88884_ILL1	0.285254	0.860982	-0.336531	0.77126	-0.149576	0.143972	0.732884	0.676287	0.668278	0.109037	0.826517	0.609833	0.491991	0.705431	0.950048	-0.505596	0.426822	0.575477	0.401963	0.474641	-0.259727	0.63437	-0.102259	-0.0904163	0.339819	0.676653	G
EA_SLE_0921_10	GSE88884_ILL1	-0.584157	0.296373	-0.712182	-0.609003	-0.165078	-0.722469	0.712913	0.703744	-0.050553	-0.279717	0.0513976	0.116223	-0.346333	0.513014	-0.641613	-0.335672	0.223291	0.615144	0.584804	-0.588828	0.686316	-0.731566	0.239428	-0.619731	0.125766	-0.420018	F
EA_SLE_0922_8	GSE88884_ILL1	0.244514	-0.0166982	0.732759	-0.454795	0.375071	0.672167	-0.0915288	0.480838	0.487084	-0.0428899	0.721565	0.574912	0.226329	0.138748	-0.51176	0.796842	-0.0985861	0.443735	0.59456	0.557896	0.460231	0.277242	0.360075	0.625223	0.212426	0.605387	D
EA_SLE_0923_10	GSE88884_ILL1	-0.531724	-0.57597	-0.637796	0.000539631	-0.409058	-0.830943	0.126361	-0.622027	-0.429076	-0.3934	-0.696976	-0.486446	-0.43828	-0.220836	0.258902	-0.412076	0.0613681	-0.464156	-0.755656	-0.549268	-0.191633	-0.597016	-0.603171	-0.788927	-0.36511	-0.652026	B
EA_SLE_0924_10	GSE88884_ILL1	-0.657718	0.0789451	-0.433432	0.525687	-0.356681	-0.717838	0.402791	-0.0284165	-0.35058	-0.152186	-0.49586	0.000811659	-0.0244518	-0.243979	0.938274	-0.541149	0.244113	-0.293641	-0.487197	-0.508802	-0.49157	-0.108268	0.181867	-0.795881	0.164087	-0.477533	F
EA_SLE_0926_10	GSE88884_ILL2	0.284511	0.951331	-0.589469	0.433782	0.311382	0.374566	0.715862	0.463781	0.453423	-0.394818	0.46794	0.468149	0.650158	0.385778	0.768962	-0.164354	0.491759	0.140864	0.893169	0.321253	0.6873	0.54178	0.69171	-0.0147006	0.334061	0.66819	G
EA_SLE_0927_10	GSE88884_ILL1	-0.50284	0.673808	0.457149	0.504193	0.168322	-0.122152	0.174052	0.738349	0.547824	-0.108577	0.206699	0.378798	0.527478	0.581328	0.60311	0.153067	0.440811	0.390918	0.246104	-0.257668	0.180825	0.666507	-0.306767	-0.529985	0.213637	0.455017	H
EA_SLE_0928_8	GSE88884_ILL2	-0.741031	0.867542	-0.373504	-0.0691024	-0.0376915	-0.698407	0.477038	0.682488	0.158314	-0.617486	-0.675275	0.232767	0.164638	0.406428	0.580895	-0.629676	0.187188	0.253672	-0.640511	-0.497599	-0.718646	-0.684793	0.642986	-0.763299	0.110721	-0.688415	F
EA_SLE_0930_10	GSE88884_ILL1	0.440045	0.0404201	-0.731167	-0.0575274	0.578705	-0.102775	0.0487105	0.658192	-0.130442	0.241781	0.800533	0.504668	0.397612	0.667459	0.620046	0.293815	0.391391	0.453254	-0.201746	0.397165	0.864272	-0.767745	-0.0235761	0.51841	0.0361971	0.477238	G
EA_SLE_0931_8	GSE88884_ILL1	0.320062	0.686666	-0.11546	-0.681832	0.532114	-0.0985402	0.336172	-0.271086	0.594002	0.744732	0.960183	0.735417	0.586192	0.33474	-0.513148	0.958774	0.307763	0.454848	0.749754	0.535716	0.1355	-0.489045	0.653482	-0.247567	0.390484	0.496403	G
EA_SLE_0932_14	GSE88884_ILL1	0.00333034	-0.299695	-0.593031	-0.442291	0.0351164	0.241338	-0.265711	-0.625771	-0.0261713	0.373513	0.18538	-0.407711	-0.177159	-0.709892	0.411321	0.134632	-0.269452	-0.701082	-0.692714	0.447117	-0.812843	-0.660114	0.265499	0.638244	-0.154706	0.188254	A
EA_SLE_0933_10	GSE88884_ILL2	-0.118753	-0.0141502	0.0621153	-0.0524388	-0.318073	0.35112	-0.565962	0.0696506	-0.382621	0.191512	0.652619	-0.542873	-0.343138	-0.587182	-0.619178	-0.704138	-0.294016	0.0066865	-0.0538757	0.281243	-0.495511	0.404559	-0.630462	0.322741	-0.145618	-0.394095	E
EA_SLE_0934_14	GSE88884_ILL1	-0.576466	0.379784	0.436888	-0.619737	0.0924306	-0.660316	0.510501	-0.608178	0.41927	-0.16487	-0.694125	-0.0357586	0.188932	0.0171549	-0.399854	-0.0854655	0.00320049	0.132588	-0.697466	0.213632	0.34074	0.238534	0.547944	-0.0276585	0.178979	-0.0432526	C
EA_SLE_0935_10	GSE88884_ILL2	0.255254	0.689248	0.0866494	0.613509	0.18472	0.0469603	0.635866	0.410917	0.529109	-0.122438	0.458662	0.577362	0.429209	0.783613	-0.403596	0.522568	0.451951	0.571339	-0.211881	0.451833	-0.76568	0.598583	0.656179	-0.0901155	0.202591	0.701587	G
EA_SLE_0938_8	GSE88884_ILL2	-0.162556	-0.7821	-0.72676	-0.125474	0.0800688	0.327788	0.0215203	-0.878455	-0.350863	-0.309843	-0.829491	-0.646769	-0.536228	-0.512417	0.930879	-0.681989	-0.455383	-0.572599	-0.736886	0.248114	-0.387184	-0.733267	0.485136	0.252595	-0.284481	-0.307465	B
EA_SLE_0939_9	GSE88884_ILL2	-0.176313	-0.67629	0.145007	0.377625	-0.0219442	-0.500084	-0.435393	-0.621535	-0.388473	0.151999	-0.376303	-0.649924	-0.644577	-0.729418	-0.666328	0.566329	-0.421735	-0.539021	-0.401671	0.0570543	0.697775	-0.276829	-0.574135	0.374207	-0.270641	-0.408003	A
EA_SLE_0940_10	GSE88884_ILL2	-0.20282	-0.625591	-0.477723	-0.379206	-0.00368294	0.077524	0.319321	-0.718205	0.222797	0.135533	-0.837273	0.172048	-0.684299	-0.0524531	-0.733609	-0.449374	-0.234028	-0.290874	0.155503	-0.17968	0.427946	-0.766759	-0.765958	-0.423167	-0.287738	-0.336196	B
EA_SLE_0941_8	GSE88884_ILL2	0.217912	-0.884165	0.510885	-0.629371	0.629811	0.231789	-0.605669	-0.818097	-0.224993	0.427724	-0.76227	-0.521178	-0.842371	-0.412616	0.388631	0.783153	-0.388688	-0.673272	0.714817	0.407018	0.516359	-0.506557	0.271685	0.456603	-0.248974	0.0792286	A
EA_SLE_0942_8	GSE88884_ILL1	0.190106	0.606329	0.721352	-0.385569	0.439121	0.477388	0.32978	0.380125	0.329317	0.407833	0.200437	0.629456	0.473088	-0.0502238	0.0257379	0.683199	0.114458	0.621444	-0.279435	0.365331	0.779031	0.653743	0.743202	0.383867	0.254735	0.185392	G
EA_SLE_0944_8	GSE88884_ILL2	0.39419	0.526384	-0.250446	-0.549581	0.473512	0.606208	0.409992	-0.3426	0.595431	0.329717	0.300737	0.298325	0.271364	0.453086	0.0253314	0.40553	0.0227168	-0.00904413	0.704932	0.420271	-0.586188	-0.462447	0.836402	0.619183	0.20672	0.584005	G
EA_SLE_0945_10	GSE88884_ILL2	-0.652867	0.62584	0.266796	0.150884	-0.0145421	-0.239315	0.737405	0.779275	0.593391	-0.215559	0.697008	0.355693	0.114765	0.212079	0.607311	0.0607227	0.397285	0.701765	0.685669	-0.167718	0.349939	-0.370873	-0.103007	-0.367644	0.316348	0.227389	H
EA_SLE_0946_6	GSE88884_ILL2	0.326632	0.164584	0.549583	-0.0650414	0.157405	0.62098	-0.371251	0.550014	0.321122	-0.374759	0.842	0.561031	0.567612	0.462449	-0.662902	0.850075	0.00297088	-0.614037	0.849034	0.371325	0.409392	0.579069	0.731003	0.516405	0.226251	0.644513	D
EA_SLE_0947_8	GSE88884_ILL1	-0.582941	0.765195	-0.653553	0.385827	-0.535428	-0.833577	-0.0463396	-0.566346	-0.207988	-0.491032	-0.930867	-0.498168	-0.197916	-0.171497	0.45343	-0.773874	-0.025759	-0.0867318	-0.48174	-0.165264	-0.0954662	0.28104	0.0285896	-0.699212	-0.000958281	-0.458409	F
EA_SLE_0948_6	GSE88884_ILL1	0.314653	-0.411372	-0.420582	-0.457708	0.626915	0.261173	0.106069	0.549269	0.399363	0.2978	0.462136	0.449781	0.563238	0.65805	0.0536972	0.589093	0.273072	-0.0184991	0.467608	0.587744	0.443831	-0.442328	0.795013	0.442557	0.174501	0.517844	G
EA_SLE_0949_14	GSE88884_ILL1	-0.412407	0.15432	-0.350791	-0.0292651	-0.203722	-0.380502	0.331326	-0.315862	-0.373232	-0.175001	-0.443288	-0.335366	-0.514785	-0.218663	0.0567122	-0.12406	0.084355	0.153958	-0.261375	-0.511071	0.252324	-0.180129	-0.414763	-0.475063	-0.180573	-0.56748	F
EA_SLE_0950_14	GSE88884_ILL2	-0.157107	-0.845585	-0.256961	-0.661605	0.346373	0.189047	-0.39254	-0.897608	-0.398128	0.325211	-0.939655	-0.662328	-0.681863	-0.653457	-0.714183	-0.356488	-0.414335	-0.652118	0.47063	-0.41406	0.0213205	-0.575641	-0.718131	0.116102	-0.363577	-0.509428	B
EA_SLE_0956_8	GSE88884_ILL2	-0.391284	0.436613	0.260518	-0.621161	-0.301823	-0.347859	0.563349	-0.146015	0.0154888	-0.565725	0.196672	0.093081	-0.467742	0.174195	0.0291653	0.461617	0.153946	0.409689	-0.338955	-0.478442	0.130556	-0.557434	0.295613	-0.481363	-0.0115812	-0.495871	F
EA_SLE_0959_13	GSE88884_ILL1	0.196353	-0.208316	0.312135	0.6413	-0.297016	0.518858	-0.63846	0.57603	0.0280305	0.317152	-0.114661	-0.54681	-0.501691	-0.408875	-0.469545	-0.0574793	-0.254904	-0.451599	0.770309	-0.140871	0.665172	0.826634	-0.587262	0.495244	-0.0808308	0.353697	D
EA_SLE_0960_8	GSE88884_ILL1	-0.469881	-0.357464	-0.695094	-0.0241247	-0.55544	-0.556384	0.312637	-0.588718	-0.184901	-0.165296	-0.701037	-0.363457	-0.348806	-0.424906	0.222605	-0.814171	0.0113544	-0.0950991	-0.128819	-0.590371	-0.254125	-0.58466	-0.656019	-0.556999	-0.226414	-0.629775	B
EA_SLE_0961_12	GSE88884_ILL2	0.800562	0.681681	0.188049	0.758859	0.230887	0.679976	-0.200367	0.807364	0.338932	0.0126028	0.981503	0.502399	0.658499	0.352347	-0.562797	0.30207	0.257185	0.469726	0.552666	0.368034	0.641812	0.601239	-0.0706724	0.621875	0.32821	0.587472	G
EA_SLE_0962_15	GSE88884_ILL2	0.051437	-0.583963	-0.54524	-0.638386	-0.227289	-0.269513	0.069244	-0.799428	-0.307038	-0.275428	-0.880897	-0.00302207	-0.67139	-0.594687	-0.0487886	-0.526122	-0.318304	-0.604123	-0.473635	-0.48228	-0.114026	-0.762035	0.366524	-0.366921	-0.363695	-0.668509	B
EA_SLE_0963_8	GSE88884_ILL2	-0.121596	0.760494	0.204769	0.679385	0.135549	0.491152	0.627884	0.6912	0.505448	-0.0335654	0.456275	0.457495	0.304133	0.706828	-0.139384	-0.248918	0.380702	0.498165	0.0373132	0.235389	-0.52144	0.746668	0.0836015	0.546846	0.287734	0.730329	G
EA_SLE_0965_6	GSE88884_ILL1	0.218636	-0.118571	0.368289	-0.520178	-0.00134801	0.380788	-0.605962	-0.590589	-0.333136	0.266419	-0.618548	-0.435351	-0.332165	-0.526881	-0.806348	0.699436	-0.255056	-0.32007	0.0921729	0.410947	0.364507	0.0337305	-0.57624	0.464796	-0.224802	0.154156	A
EA_SLE_0966_20	GSE88884_ILL2	-0.397056	-0.660992	-0.465239	0.688951	-0.376373	-0.360181	-0.470878	0.558254	-0.506368	0.0421032	-0.746998	-0.433214	-0.0705423	-0.290372	-0.395068	-0.644745	-0.16377	-0.158813	0.532267	-0.503494	0.485985	0.539026	-0.571106	-0.0312878	-0.193277	-0.317698	B
EA_SLE_0968_8	GSE88884_ILL1	-0.410755	-0.846918	-0.368446	-0.637252	-0.550344	-0.417003	-0.527531	-0.754587	-0.637611	-0.100355	-0.680669	-0.772442	-0.630248	-0.714018	-0.510639	-0.590767	-0.460878	-0.784508	-0.360313	-0.430988	-0.195237	-0.524648	-0.714762	-0.355604	-0.372689	-0.70757	B
EA_SLE_0969_12	GSE88884_ILL2	-0.272168	0.671439	0.559147	0.705115	-0.234437	-0.0232256	0.60833	0.689563	0.5221	0.276976	0.618452	0.580395	0.248558	0.667055	-0.169424	-0.52963	0.226952	0.607328	0.216414	0.136838	0.0736882	0.547825	-0.015243	0.120528	0.357832	0.421303	G
EA_SLE_0972_12	GSE88884_ILL1	0.616588	0.025373	0.559697	0.344646	0.27393	0.484701	-0.345641	0.567687	-0.0701622	0.590973	0.988039	0.359533	0.564382	0.569729	-0.709365	0.784349	0.269377	0.322635	0.528268	0.490024	-0.0334993	0.72121	-0.685072	0.417064	0.163925	0.681544	D
EA_SLE_0973_6	GSE88884_ILL1	-0.646279	0.671253	-0.246518	-0.468893	-0.459942	-0.783339	-0.00136027	-0.186698	-0.105651	-0.0774478	-0.642152	-0.0794392	-0.262651	-0.127261	-0.0540146	-0.645549	-0.182451	-0.0752804	-0.488141	-0.539734	0.136893	-0.352962	-0.0639049	-0.660452	-0.255473	-0.706973	F
EA_SLE_0975_9	GSE88884_ILL2	-0.055599	-0.552344	0.661219	0.248236	0.571408	-0.36369	0.551857	0.322571	0.15667	-0.140797	0.613884	0.694673	0.0724023	0.615165	-0.569647	0.768974	0.306505	0.625647	0.646853	-0.178918	0.769599	0.621074	-0.627113	-0.670558	0.185725	0.362076	G
EA_SLE_0978_8	GSE88884_ILL1	0.758431	0.442007	0.494832	0.112616	0.451332	0.748606	0.300293	0.680222	0.280521	0.230344	0.947333	0.441725	0.431532	0.615238	0.338529	0.607959	0.359493	0.584034	0.938224	0.382145	0.747825	-0.180782	-0.0214316	0.698367	0.343533	0.501482	G
EA_SLE_0979_8	GSE88884_ILL2	0.289487	-0.635172	0.436482	-0.496592	0.449063	0.704186	0.0155951	-0.569574	0.431268	0.114382	-0.27853	0.373168	-0.496996	0.0147754	-0.449935	0.450796	-0.242934	-0.135922	0.710602	0.151621	0.564929	-0.655193	0.342022	0.482885	0.0203136	0.290473	A
EA_SLE_0980_8	GSE88884_ILL2	-0.159698	-0.364809	-0.0668468	-0.367594	-0.481477	-0.154779	-0.633406	-0.649745	-0.532201	0.487994	-0.619055	-0.65022	-0.53823	-0.535783	-0.385355	0.361951	-0.305447	-0.501729	-0.523203	-0.219768	-0.813922	-0.113947	-0.596954	-0.0228638	-0.382179	-0.576658	B
EA_SLE_0981_10	GSE88884_ILL2	0.564802	0.506196	0.572321	0.238221	0.0915368	0.562127	0.0965945	0.735267	0.497209	-0.104396	0.90501	0.631855	0.641297	0.632814	0.148511	0.676665	0.339821	0.16952	0.566217	0.636615	-0.225895	0.417737	0.638585	0.638565	0.358284	0.711678	G
EA_SLE_0982_7	GSE88884_ILL2	-0.583474	-0.540119	-0.545429	-0.0065538	-0.052084	-0.669406	-0.627569	-0.484787	-0.481701	0.557838	-0.627838	-0.574897	0.175938	-0.556071	-0.40196	-0.318901	-0.0446765	0.369571	-0.47733	-0.279618	0.39427	-0.598081	-0.620411	-0.594281	-0.142371	-0.591688	B
EA_SLE_0983_10	GSE88884_ILL1	-0.611143	0.0585692	-0.482434	0.513091	-0.66188	-0.478355	0.748381	0.704782	0.149551	-0.498857	0.186865	-0.222159	0.145236	-0.418351	0.799016	-0.7975	0.0449209	0.615331	0.722691	-0.617392	-0.779688	0.385717	-0.351777	-0.538055	0.160855	-0.271884	F
EA_SLE_0984_10	GSE88884_ILL2	0.539723	-0.363145	-0.430527	0.22392	-0.20102	0.765371	-0.0981714	-0.287143	-0.217775	0.389019	-0.114915	-0.0970377	-0.556317	-0.261054	0.557025	-0.643308	-0.241331	-0.0554311	0.762699	0.590049	-0.609886	0.487567	0.472183	0.582281	-0.152491	0.506642	E
EA_SLE_0987_8	GSE88884_ILL2	0.453188	0.418153	0.0238574	0.0305271	0.608509	0.302496	0.481712	0.143192	0.548333	0.381905	0.490656	0.530123	0.242445	0.436963	0.841193	-0.358146	0.19022	0.0585816	0.842276	0.526133	0.494225	-0.151633	0.459664	0.617494	0.349182	0.659865	G
EA_SLE_0988_14	GSE88884_ILL1	-0.0964001	-0.581769	-0.633598	-0.161963	-0.167576	-0.570349	-0.134295	-0.750622	-0.307655	-0.525064	-0.772768	-0.338716	-0.467425	-0.633221	-0.363821	-0.662985	-0.254165	-0.399776	-0.0844304	-0.48765	0.168945	-0.603901	-0.405709	-0.657059	-0.308688	-0.583947	B
EA_SLE_0989_10	GSE88884_ILL1	-0.169416	-0.136969	-0.693461	-0.499557	-0.39919	-0.22954	0.257847	-0.578355	-0.400269	-0.460741	-0.636632	-0.257645	-0.314541	-0.459477	-0.195751	-0.786601	-0.230152	-0.195726	-0.583748	-0.469775	-0.466998	-0.292085	0.292985	-0.42289	-0.204472	-0.546949	B
EA_SLE_0990_11	GSE88884_ILL2	-0.197773	-0.346798	0.378178	0.590938	-0.0134005	0.316526	-0.592791	0.529504	-0.190855	-0.0630877	0.236683	-0.181811	-0.131535	-0.282232	-0.0714463	0.489946	-0.237398	-0.407192	-0.698023	0.6469	0.126823	0.743996	0.726911	0.698463	-0.00608545	0.687142	E
EA_SLE_0993_10	GSE88884_ILL2	0.546314	0.770515	-0.243502	0.576922	0.396691	-0.278293	0.606872	0.848282	0.552141	0.235508	0.720581	0.696256	0.591631	0.710152	0.182998	-0.120473	0.467543	0.323333	-0.520822	-0.256643	-0.371675	0.463322	0.0141023	-0.185308	0.339183	0.155745	H
EA_SLE_0994_8	GSE88884_ILL2	-0.359219	-0.872725	-0.494694	-0.451122	-0.510744	-0.568202	-0.315337	-0.784842	-0.546591	-0.471574	-0.885244	-0.681738	-0.670548	-0.719844	-0.380479	-0.72813	-0.360712	-0.575193	-0.249154	-0.492511	0.321886	-0.608355	-0.495989	-0.566785	-0.382654	-0.741758	B
EA_SLE_0996_12	GSE88884_ILL1	-0.644004	0.468629	0.0305298	0.276131	-0.0866304	-0.399421	0.721978	0.602888	0.0662071	-0.471061	-0.695664	0.130729	0.542767	0.494558	0.920343	-0.234676	0.349982	0.426864	0.00159471	-0.480074	-0.577525	-0.547383	-0.0173396	-0.670786	0.211687	-0.528549	F
EA_SLE_0997_10	GSE88884_ILL2	0.43917	0.39609	0.343863	0.120479	0.460681	0.519787	0.037553	-0.138966	0.479329	0.214949	0.830769	0.286609	0.409313	0.445399	-0.506937	0.671564	0.100851	0.0263367	0.566426	0.525612	-0.21894	0.595606	-0.00700702	0.598338	0.242792	0.625451	D
EA_SLE_0999_10	GSE88884_ILL1	0.0300782	-0.843808	-0.416167	-0.722164	-0.209506	0.0101853	-0.538138	-0.878023	-0.454046	0.73871	-0.830832	-0.601788	-0.586954	-0.520768	-0.697373	-0.657349	-0.396422	-0.654607	0.60047	-0.280849	-0.57632	-0.675718	-0.271371	0.487229	-0.403555	-0.605625	B
EA_SLE_1000_10	GSE88884_ILL2	-0.65189	-0.60135	-0.626229	-0.195623	0.117662	-0.549112	-0.565458	-0.695938	-0.593121	0.11976	-0.75161	-0.644243	-0.299427	-0.627471	-0.384482	-0.514429	-0.243162	-0.449425	-0.83545	0.266907	0.321739	-0.368395	-0.322551	-0.219247	-0.342288	-0.520804	B
EA_SLE_1004_12	GSE88884_ILL1	-0.244368	-0.391599	-0.72532	0.444779	-0.430911	-0.556478	-0.43464	-0.316506	-0.468079	-0.152914	-0.849837	-0.617063	-0.531186	-0.480857	-0.404824	-0.602887	-0.193684	-0.151655	0.453391	-0.447909	-0.527669	-0.574991	-0.333108	-0.640159	-0.293103	-0.596069	B
EA_SLE_1005_16	GSE88884_ILL2	-0.114116	0.375317	-0.626386	0.509913	-0.414149	0.148701	0.156899	0.220306	-0.339876	-0.501062	-0.544751	-0.194664	0.397762	-0.0210072	0.721961	-0.741227	0.0441644	0.0196097	0.418922	-0.376665	-0.677306	-0.429062	0.0593051	-0.428378	-0.0965021	-0.486853	F
EA_SLE_1007_10	GSE88884_ILL2	0.162975	-0.646647	-0.480738	-0.728576	-0.126173	0.621514	-0.693269	-0.764437	-0.611169	0.498012	-0.665789	-0.728075	-0.625477	-0.546136	-0.472848	0.299363	-0.35743	-0.63638	0.303193	0.275437	-0.146613	-0.726705	0.383143	0.734626	-0.398007	-0.112157	A
EA_SLE_1009_8	GSE88884_ILL1	-0.28219	-0.872141	-0.188826	-0.622568	0.19357	-0.452902	0.235152	-0.850773	0.17646	-0.00323932	-0.756271	-0.167525	-0.546441	-0.406243	-0.469875	-0.509648	-0.112693	-0.288024	0.645778	-0.529673	0.591032	-0.59594	-0.44669	-0.591671	-0.153555	-0.556462	B
EA_SLE_1010_10	GSE88884_ILL1	-0.355841	-0.8229	0.340339	-0.761965	0.655614	-0.650396	-0.0878746	-0.840829	0.0634531	0.477109	-0.758253	-0.303893	-0.310765	0.0223287	-0.654993	0.893159	0.0486962	-0.387464	0.286873	-0.201161	0.935761	-0.677387	-0.335736	-0.56863	-0.0697928	-0.280636	C
EA_SLE_1012_8	GSE88884_ILL2	-0.537378	0.767759	-0.38929	-0.615485	-0.00055231	-0.638142	0.517915	0.728104	0.385222	-0.114197	0.661233	0.570983	0.281204	0.47404	0.279752	-0.639469	0.223954	0.134631	-0.935812	-0.562962	-0.43381	-0.537828	-0.495628	-0.616504	0.173513	-0.478433	H
EA_SLE_1014_8	GSE88884_ILL2	0.398374	0.407976	0.733575	0.46593	0.491268	0.66782	0.0680113	0.755516	0.480795	0.205507	0.923031	0.598943	0.640991	0.609502	-0.190352	0.802596	0.4019	0.71288	0.636593	0.590094	0.543196	0.781023	-0.00777071	0.284807	0.216987	0.661719	G
EA_SLE_1018_15	GSE88884_ILL1	0.665649	0.138469	0.653477	0.665727	0.276015	0.779464	-0.755174	0.146495	-0.339935	0.615775	0.319185	-0.527872	-0.353807	-0.616837	-0.686758	0.713719	-0.202746	-0.426111	0.706984	0.627729	0.0722739	0.784396	-0.596787	0.806722	-0.0614449	0.527607	D
EA_SLE_1019_8	GSE88884_ILL2	0.0820841	-0.229728	0.364213	-0.687737	0.00680516	0.51113	-0.235308	-0.720474	0.131126	-0.272666	-0.483628	-0.275961	-0.532047	-0.519014	-0.172136	0.306221	-0.314784	-0.369195	-0.508383	0.495035	-0.456587	-0.200815	0.526281	0.74013	-0.0754166	0.426186	A
EA_SLE_1020_8	GSE88884_ILL1	-0.188127	0.0510106	-0.703152	-0.502953	-0.227993	-0.657735	0.178553	-0.168022	-0.409875	0.245696	-0.494305	-0.0945318	-0.233551	-0.135809	-0.465463	-0.711721	0.185611	0.33806	-0.573742	-0.643064	-0.540082	-0.511471	-0.397916	-0.668813	-0.241096	-0.708918	F
EA_SLE_1022_10	GSE88884_ILL2	0.0299859	0.605767	-0.553308	0.645426	0.0561042	-0.389486	0.110704	0.798314	-0.224394	-0.177534	0.715663	0.182306	0.562066	0.0365183	0.387634	-0.686268	0.107978	0.203032	-0.761908	-0.0355715	0.519075	0.604233	0.39848	0.54936	0.161748	0.4248	H
EA_SLE_1023_10	GSE88884_ILL2	0.480035	-0.232149	-0.379977	0.62293	-0.192506	-0.288502	-0.590259	0.0605589	-0.418909	0.250388	0.754053	-0.231469	-0.0407032	0.0733508	-0.157379	0.0768735	0.124126	-0.130888	-0.443629	-0.128989	0.093914	0.718129	-0.705647	-0.306202	-0.118219	0.298956	E
EA_SLE_1024_14	GSE88884_ILL1	0.292414	-0.0229868	0.62119	0.316234	-0.201089	0.726326	-0.272578	0.442664	-0.0439177	0.215431	0.421046	-0.358355	-0.664662	-0.353253	-0.167566	0.0396712	-0.376165	0.0277646	0.0164356	0.433602	-0.552237	0.50456	0.512783	0.68654	0.0280271	0.38725	E
EA_SLE_1025_12	GSE88884_ILL1	0.490057	-0.722704	-0.608432	0.515242	-0.604607	0.463823	-0.55711	0.30146	-0.428014	0.214612	0.729782	-0.432018	0.497506	-0.141669	0.399903	0.344915	0.0706675	-0.109299	-0.494452	0.441658	-0.677147	0.155413	0.321593	0.360535	-0.139345	-0.188438	E
EA_SLE_1027_16	GSE88884_ILL2	-0.697148	0.427095	-0.651922	0.751938	-0.421052	-0.445324	0.471025	0.735239	0.0351999	-0.445374	0.537422	0.554053	0.0723088	0.361431	0.958235	-0.772522	0.143446	0.365119	-0.840496	0.385884	-0.764473	0.292785	0.509713	0.0180257	0.177211	0.250095	H
EA_SLE_1028_6	GSE88884_ILL1	0.802608	0.663876	-0.115733	-0.0834524	0.401851	0.620736	-0.323055	0.2886	0.202421	0.75304	0.868714	0.350067	-0.0801613	-0.228725	-0.486258	0.271519	-0.246195	-0.285509	0.648225	0.56209	0.62307	-0.269346	-0.0114866	0.670954	-0.0340261	0.589616	D
EA_SLE_1031_6	GSE88884_ILL1	0.376626	-0.157728	0.292833	-0.538244	-0.0576835	-0.159176	0.306445	0.352908	-0.063318	0.652435	0.732574	0.212474	0.493712	0.480053	-0.371227	0.300472	0.188117	0.312365	0.153473	-0.0525473	-0.73416	-0.482134	-0.0266797	-0.412067	-0.0158603	-0.531531	C
EA_SLE_1033_6	GSE88884_ILL2	-0.324824	-0.682196	0.256636	-0.623246	-0.069741	-0.144804	-0.477059	-0.842712	-0.34655	0.0497915	-0.836035	-0.556667	-0.202451	-0.454351	-0.506938	-0.131345	-0.3685	-0.502687	-0.492462	-0.412935	0.248931	-0.476407	-0.696182	0.0299732	-0.164033	-0.693151	B
EA_SLE_1034_12	GSE88884_ILL1	0.151108	-0.674587	0.782539	-0.740102	0.224671	0.0632112	-0.608738	-0.628706	0.229451	0.5084	0.719865	0.348492	0.000310595	-0.363772	-0.576435	0.898827	-0.148852	-0.138406	-0.802448	0.449577	-0.788745	-0.304335	0.0901556	-0.0327888	-0.11427	0.0317302	A
EA_SLE_1035_12	GSE88884_ILL1	-0.597837	0.841039	-0.61291	0.722179	-0.372999	-0.681442	0.508769	-0.259391	0.149927	0.554494	-0.126463	-0.104915	-0.209564	-0.00286109	-0.783116	-0.866506	-0.0914022	0.131018	-0.419678	0.386768	-0.45927	0.729862	0.618283	0.0891854	0.095562	0.428853	E
EA_SLE_1036_10	GSE88884_ILL2	0.595026	-0.67518	0.295218	-0.191943	-0.414475	0.662678	-0.683298	-0.573267	-0.498937	0.0273009	-0.450148	-0.412747	-0.219448	-0.447907	-0.477086	0.527834	-0.170739	-0.601213	0.7265	0.325749	-0.533461	-0.443265	-0.625045	0.271268	-0.25945	-0.142145	A
EA_SLE_1037_12	GSE88884_ILL1	-0.305643	0.114217	-0.51343	0.199306	-0.373661	-0.524748	0.00488687	0.0257542	-0.583064	-0.194655	0.312898	-0.37835	-0.329907	-0.244744	-0.406311	-0.316132	0.0108743	0.00812312	-0.482216	-0.474426	-0.194867	-0.0146576	-0.59395	-0.696118	-0.221603	-0.616226	F
EA_SLE_1038_14	GSE88884_ILL2	-0.395454	-0.682127	-0.439703	-0.0846354	0.145853	-0.703366	0.303704	-0.0892347	-0.394406	0.174408	-0.0385165	-0.275518	0.116874	0.203058	-0.52025	0.36875	0.0610879	-0.0907462	-0.834691	-0.53149	0.642867	-0.671359	-0.620864	-0.526871	0.0491755	-0.616875	B
EA_SLE_1043_10	GSE88884_ILL1	0.152198	-0.414996	0.399071	-0.399417	0.674614	0.549368	0.243078	-0.317475	0.53877	0.663882	0.275871	0.456461	0.101831	0.121388	-0.476391	0.639451	-0.0317938	-0.0401713	0.612368	0.454795	0.778229	-0.365689	0.174511	0.682228	0.170672	0.552852	D
EA_SLE_1044_10	GSE88884_ILL2	0.361554	-0.0902947	0.714286	-0.124814	-0.0374036	0.712898	-0.332014	-0.0492206	-0.0245601	-0.13228	-0.654416	-0.10657	-0.560242	-0.241623	0.730657	0.500747	-0.306974	-0.12206	0.595266	0.359242	-0.88286	0.189213	0.634755	0.649433	-0.042156	0.375886	E
EA_SLE_1045_8	GSE88884_ILL1	0.75115	0.570228	0.24837	0.0183792	0.631598	0.737639	0.00343669	0.470302	0.578233	0.540171	0.397141	0.476769	0.371413	0.576838	-0.512701	0.560092	0.262724	0.430198	0.520195	0.403127	0.616503	0.128929	-0.10835	0.758522	0.230435	0.696788	G
EA_SLE_1048_12	GSE88884_ILL2	-0.0995069	-0.823313	-0.635379	-0.135239	0.213377	-0.323693	-0.653631	-0.7658	-0.614244	-0.0741476	-0.700566	-0.581823	-0.4743	-0.466837	-0.37657	-0.218715	-0.232779	-0.592306	-0.0308405	-0.372936	0.695067	-0.646381	-0.772908	-0.533197	-0.35712	-0.597011	B
EA_SLE_1050_8	GSE88884_ILL2	-0.0506862	0.435864	0.365542	0.648602	0.55223	0.593164	-0.269797	0.479184	0.22188	-0.47098	-0.235362	0.10986	0.154159	0.132076	0.510902	0.729741	0.00301842	-0.192432	-0.677254	0.570604	0.211747	0.646777	0.703091	0.651415	0.199459	0.633851	G
EA_SLE_1052_12	GSE88884_ILL1	-0.31414	-0.791955	-0.539043	-0.525707	-0.117599	-0.178988	-0.00944169	-0.272912	-0.625146	-0.0219631	-0.856404	-0.622257	-0.141979	-0.0698346	-0.594742	-0.470225	-0.029743	-0.538271	0.141892	-0.631766	0.670135	-0.291673	-0.458405	-0.0232507	-0.383389	-0.628196	B
EA_SLE_1053_8	GSE88884_ILL1	-0.718442	0.753508	-0.411907	0.0207674	-0.66947	-0.808256	0.529019	-0.160971	-0.214295	-0.382717	-0.500567	-0.382384	-0.0243428	-0.482061	0.508918	-0.718525	0.0138384	0.256512	-0.812133	-0.582524	-0.522308	-0.402137	0.0446134	-0.772547	0.0947322	-0.67193	F
EA_SLE_1055_14	GSE88884_ILL2	-0.489459	0.543874	-0.655269	0.102212	-0.536513	-0.76375	-0.0258969	-0.0434682	-0.224186	-0.199225	-0.666455	-0.384333	-0.181966	-0.140973	0.671176	-0.88957	0.00570208	-0.00686508	-0.111864	-0.60492	-0.557901	-0.613205	-0.281608	-0.674941	-0.1314	-0.688594	F
EA_SLE_1056_8	GSE88884_ILL2	-0.310069	-0.564104	-0.310787	-0.670118	0.112614	-0.559054	0.317545	-0.799706	-0.424847	0.322704	-0.71798	-0.571931	-0.6369	-0.269257	-0.625992	-0.431176	-0.191557	-0.478142	0.105213	-0.606548	0.639501	-0.482805	-0.899445	-0.681023	-0.272217	-0.595272	B
EA_SLE_1058_12	GSE88884_ILL1	0.258959	-0.454139	0.509701	-0.713326	0.672086	0.19751	-0.320588	-0.643825	0.244344	0.646361	-0.0447186	0.198251	-0.0771481	-0.206302	-0.333485	0.719136	-0.132343	-0.22359	0.741282	0.422624	-0.141725	-0.592185	0.63048	0.40792	-0.0811336	0.0499229	A
EA_SLE_1060_6	GSE88884_ILL2	0.338326	-0.351117	0.618163	-0.364967	0.0635261	0.13561	-0.744995	-0.46919	-0.364428	0.347912	-0.384276	-0.486369	0.305538	-0.36112	-0.200119	0.817562	-0.211763	-0.422061	-0.432265	0.172762	0.120529	0.0944858	-0.102675	0.270117	-0.140284	-0.0636078	A
EA_SLE_1061_8	GSE88884_ILL2	-0.499432	-0.100719	-0.399982	0.619323	-0.0610889	-0.714255	0.258865	0.309296	-0.185944	-0.405887	0.111615	0.0567371	0.334956	-0.30554	0.88961	-0.584382	0.22427	0.450541	-0.37538	-0.416287	0.690235	-0.54095	0.281497	-0.72262	0.0531556	-0.569938	F
EA_SLE_1063_8	GSE88884_ILL1	0.539776	-0.202536	0.765001	-0.348355	0.517568	0.780504	0.0678126	0.169358	0.501337	-0.180863	0.716584	0.638508	0.105645	0.626423	0.354185	0.643194	0.159053	0.280185	0.824739	0.433437	0.743621	0.0556176	-0.449807	0.465873	0.336889	0.440668	G
EA_SLE_1064_11	GSE88884_ILL2	0.099865	0.750265	0.0671522	0.887555	-0.0171372	-0.234958	0.639311	0.667744	0.353709	-0.444062	0.732296	-0.0126262	-0.35807	0.306545	0.546303	-0.596502	0.291944	0.460589	-0.468214	0.107172	-0.392006	0.835461	0.346511	-0.42177	-0.0394578	0.684371	H
EA_SLE_1065_8	GSE88884_ILL2	-0.563048	-0.559192	0.77592	-0.414498	-0.60474	0.559658	-0.757895	-0.627579	-0.567588	0.464979	-0.447503	-0.557154	-0.512364	-0.753577	0.152967	0.590452	-0.52727	-0.662595	-0.582342	0.337445	-0.665474	0.349113	-0.285885	0.576834	-0.227875	0.0209791	A
EA_SLE_1066_10	GSE88884_ILL1	-0.536297	0.0797662	-0.713035	-0.21319	-0.446091	-0.73991	0.563812	-0.752969	0.019208	-0.361406	-0.584066	-0.279476	-0.253923	-0.578298	0.244081	-0.73942	-0.0224458	0.240746	0.0943935	-0.582716	-0.3521	-0.260275	-0.293253	-0.762465	-0.218212	-0.54836	F
EA_SLE_1069_22	GSE88884_ILL2	-0.174851	0.67031	0.528286	0.468241	-0.45092	-0.0403843	-0.43162	0.804038	-0.491906	-0.417696	0.492266	-0.229815	0.40813	0.159821	0.257526	0.380571	0.264061	0.249227	-0.202771	0.10359	-0.694539	0.648995	0.138506	-0.245168	0.219328	-0.252352	E
EA_SLE_1070_8	GSE88884_ILL2	-0.277494	-0.503616	-0.565592	-0.502487	0.293998	-0.0661554	-0.202588	-0.587496	-0.372841	-0.732782	-0.85945	-0.59527	-0.0959315	-0.355013	0.311133	-0.577872	-0.252648	-0.62344	-0.176355	-0.121231	-0.657187	-0.489811	0.579521	0.631867	-0.320462	-0.179481	B
EA_SLE_1073_16	GSE88884_ILL1	0.741171	0.259582	0.756396	0.541178	-0.183412	0.687206	-0.102961	0.223947	0.432524	0.35226	0.327707	0.321987	-0.0931044	0.322044	-0.20822	0.216245	-0.03054	-0.0701253	0.794553	0.538961	-0.521957	0.759564	-0.180791	0.612944	0.152667	0.68702	D
EA_SLE_1075_8	GSE88884_ILL2	-0.117248	-0.716139	0.390258	-0.362858	0.48356	-0.397106	-0.643879	-0.597382	-0.469562	0.655631	0.268832	-0.535635	-0.262708	-0.239012	-0.801299	0.529562	-0.122957	0.0151536	-0.737263	0.226423	-0.548558	0.285676	-0.317974	-0.11914	-0.228317	-0.467398	A
EA_SLE_1076_6	GSE88884_ILL2	-0.52422	-0.107359	-0.616572	-0.323225	-0.0722657	-0.588082	0.0956748	-0.408511	-0.58739	-0.108652	-0.386068	-0.499013	-0.140407	-0.484111	-0.515551	-0.216028	0.00993653	-0.0464867	-0.600419	-0.282092	-0.418568	-0.386011	-0.207752	-0.57289	-0.224711	-0.581497	B
EA_SLE_1079_20	GSE88884_ILL1	0.190118	0.0540647	-0.647781	0.732637	-0.0586442	-0.170416	-0.573056	-0.425753	-0.483247	0.0187497	0.304273	-0.315531	0.393423	-0.301468	0.259977	0.780748	0.072081	-0.261206	0.847384	0.452985	0.0158634	0.551139	-0.264962	0.0110035	-0.0513169	0.334476	E
EA_SLE_1080_10	GSE88884_ILL2	0.0434972	0.385466	0.628759	-0.20452	0.41661	0.417997	0.0368377	0.460633	0.414814	0.408105	0.611377	0.388431	0.297712	0.405315	-0.0287845	0.603701	0.0724211	0.137674	0.363264	0.540983	0.187667	-0.178264	0.685523	0.686052	0.326525	0.518577	G
EA_SLE_1081_8	GSE88884_ILL1	-0.257518	-0.900473	-0.196937	-0.624867	0.280255	-0.379771	-0.381171	-0.83493	-0.576312	-0.630886	-0.975888	-0.659614	-0.658775	-0.279647	0.58485	0.186582	-0.352456	-0.698601	0.023289	-0.14011	0.547232	-0.627083	-0.322852	-0.13748	-0.440715	-0.373533	B
EA_SLE_1083_10	GSE88884_ILL1	-0.0498024	-0.553666	-0.652673	0.242112	-0.439146	-0.411981	-0.581966	-0.553759	-0.652428	0.0608541	-0.708366	-0.617766	0.203061	-0.585603	-0.138465	-0.419696	-0.0805436	-0.489045	-0.160281	-0.38921	-0.415087	-0.00691857	-0.494736	-0.600249	-0.36667	-0.546947	B
EA_SLE_1084_10	GSE88884_ILL1	0.150844	-0.297335	-0.363648	-0.428649	-0.214173	0.406833	-0.365782	-0.868322	-0.491295	-0.450649	-0.880802	-0.59858	-0.724517	-0.565611	-0.760873	-0.555933	-0.424982	-0.581438	0.440563	-0.525358	-0.367568	-0.477865	-0.683671	-0.0821166	-0.382889	-0.548955	B
EA_SLE_1085_6	GSE88884_ILL1	-0.167094	-0.814461	-0.373099	-0.776282	0.383252	-0.442941	-0.176958	-0.852232	0.0154183	0.0839864	-0.648521	0.516866	-0.562142	0.113936	-0.635227	0.480118	-0.334303	-0.398228	-0.535441	-0.163825	0.197539	-0.788268	0.161038	0.253097	-0.285311	-0.216508	C
EA_SLE_1087_8	GSE88884_ILL1	0.774086	-0.57985	0.151409	0.327963	-0.262314	0.727324	-0.691974	-0.438096	-0.550374	0.39613	-0.103271	-0.799021	-0.270862	-0.458773	-0.219754	0.651389	-0.231634	-0.68139	0.6994	-0.113955	-0.44152	0.570289	-0.666066	0.228902	-0.280274	-0.141833	A
EA_SLE_1089_6	GSE88884_ILL2	0.454912	-0.711952	-0.638415	-0.0478102	0.0681466	0.377536	-0.31954	-0.768177	-0.369601	-0.506327	0.250892	-0.273552	0.162847	-0.619631	0.390381	0.32197	-0.160399	-0.256345	0.529176	0.534135	0.278503	-0.623362	0.0617321	0.380953	-0.232763	0.158294	A
EA_SLE_1090_12	GSE88884_ILL2	-0.228974	-0.624798	-0.557048	-0.381265	-0.30146	-0.631074	-0.421077	-0.381222	-0.664113	0.0298877	-0.540524	-0.513799	-0.313106	-0.122714	0.0777214	-0.392715	-0.0710748	-0.525525	-0.425548	-0.473279	0.0692598	-0.302133	-0.505181	-0.554019	-0.338369	-0.615258	B
EA_SLE_1091_6	GSE88884_ILL1	-0.341148	0.475967	-0.761683	0.428419	0.14736	-0.610198	0.404697	0.710622	0.129965	-0.595357	0.752467	0.539149	0.728373	0.20339	0.808541	-0.672121	0.526975	0.652213	-0.690379	0.00183301	0.285728	-0.647127	0.0191926	-0.629971	0.171437	-0.288934	H
EA_SLE_1094_12	GSE88884_ILL2	-0.452065	0.766205	0.841929	-0.216707	-0.452451	-0.32017	0.589951	0.820702	0.253171	-0.594712	0.890257	0.592072	0.550347	0.455609	0.962171	0.718172	0.331479	0.72542	-0.879653	-0.464206	0.534538	0.0204033	0.257298	-0.700101	0.352448	-0.515762	H
EA_SLE_1096_16	GSE88884_ILL2	-0.0789612	0.0332181	0.637288	0.767048	-0.627476	0.109849	-0.281868	0.576021	-0.207202	-0.0982214	-0.0936352	-0.198463	0.0271224	0.312864	0.900508	0.425644	-0.0580292	0.373502	-0.802807	0.417983	-0.605032	0.698825	0.745028	0.0628883	0.0228974	0.104818	E
EA_SLE_1099_8	GSE88884_ILL1	0.321665	0.468302	0.547433	-0.628659	0.394097	-0.275167	0.646495	0.480625	0.186818	0.476927	0.420254	0.702549	0.0399932	0.634741	0.290005	0.535813	0.277938	0.243629	0.709801	0.230839	-0.301034	-0.114618	0.475568	-0.608555	0.0514424	-0.16025	G
EA_SLE_1100_8	GSE88884_ILL2	-0.785021	0.146784	-0.503671	0.523984	-0.580154	-0.859332	0.479407	-0.766069	-0.110911	-0.244543	-0.843777	-0.0898318	-0.618808	-0.532551	0.845241	-0.738204	-0.0628125	-0.0398064	-0.825047	-0.479979	0.60751	-0.34339	-0.403959	-0.762999	-0.0262053	-0.516226	F
EA_SLE_1102_10	GSE88884_ILL2	0.47549	0.238691	0.760594	0.65595	-0.107147	0.702213	-0.522819	0.776815	-0.301575	-0.246955	0.632856	-0.446553	-0.512901	0.226095	-0.725745	0.692046	-0.122504	-0.241647	-0.0243842	0.395453	-0.147215	0.850568	0.320452	0.631133	0.0873553	0.643949	D
EA_SLE_1103_8	GSE88884_ILL2	-0.502899	-0.284868	-0.711469	0.285817	-0.51119	-0.537441	-0.0640286	-0.413424	-0.485415	-0.330784	-0.616168	-0.585011	-0.22234	-0.490489	0.83126	-0.857901	-0.199061	-0.518092	-0.0542882	-0.113788	-0.397389	-0.489712	-0.22553	-0.419112	-0.262538	-0.525533	B
EA_SLE_1104_10	GSE88884_ILL1	-0.663418	0.812526	-0.56158	-0.500169	-0.112697	-0.731406	0.381614	0.771027	0.231757	-0.49016	-0.254785	0.534718	0.616353	0.532944	-0.0382083	-0.500254	0.503501	0.127765	-0.573754	-0.11295	-0.17067	-0.526989	-0.0543	-0.794165	0.01635	-0.270767	H
EA_SLE_1106_6	GSE88884_ILL1	-0.591029	0.0374377	-0.644249	0.0138194	0.0838449	-0.7632	-0.346572	-0.127074	-0.40038	-0.462117	-0.34852	0.0383849	-0.350294	-0.193599	-0.291574	-0.722911	-0.0942221	-0.351996	0.339064	-0.599877	0.0934964	0.0180458	-0.785392	-0.698729	-0.0268189	-0.45832	F
EA_SLE_1108_6	GSE88884_ILL2	-0.576137	0.123898	-0.414578	0.257591	-0.569837	-0.680031	0.520066	-0.173774	-0.00804098	0.240047	0.0775405	-0.177333	-0.0590874	-0.104294	0.67814	-0.492711	0.127786	0.477397	0.489262	0.394538	0.199472	-0.621922	0.505692	-0.502413	0.187932	0.192924	F
EA_SLE_1109_6	GSE88884_ILL2	-0.512048	0.273064	-0.643493	-0.185244	0.42099	-0.65204	0.0981817	0.552653	0.225514	-0.0423341	-0.0782385	0.272577	0.673436	0.440967	0.159727	-0.253354	0.293864	0.0618547	-0.741441	0.0646985	0.157799	-0.547474	-0.113882	-0.131281	0.258557	-0.030974	H
EA_SLE_1111_8	GSE88884_ILL1	-0.396284	-0.476597	0.277464	-0.287442	0.366086	-0.00853535	-0.0485205	0.369921	-0.530203	-0.121426	-0.508836	-0.46382	-0.6921	-0.222734	0.115376	0.399208	-0.251081	-0.233232	-0.625043	-0.404122	-0.56459	-0.196052	0.364027	-0.0580244	-0.225884	-0.619709	B
EA_SLE_1112_8	GSE88884_ILL2	-0.697133	-0.0765887	-0.350822	-0.412886	0.0521384	-0.756917	0.445575	-0.309011	-0.182595	-0.431983	0.422475	0.0842336	0.178833	-0.161394	0.44202	-0.586066	0.180313	0.519569	-0.108291	-0.455035	0.931086	-0.657743	0.0951928	-0.523316	0.270984	-0.537592	F
EA_SLE_1115_8	GSE88884_ILL2	0.0479152	-0.00301274	-0.348526	-0.189602	-0.408038	0.425125	0.138582	-0.803435	0.43974	-0.18214	-0.820267	0.180146	-0.472059	0.0488687	0.249086	-0.311366	-0.167752	-0.641398	-0.531062	0.27245	-0.729238	0.0978678	-0.262686	0.25837	-0.0662205	0.557095	E
EA_SLE_1116_8	GSE88884_ILL1	0.733458	0.461929	0.487107	0.416485	0.118172	0.622708	0.410356	0.64118	0.393867	0.10814	0.57965	0.404291	0.0609135	0.557639	-0.554778	0.571072	0.12579	0.364929	0.746676	0.538646	-0.577874	0.871965	0.402791	0.690466	0.163804	0.731959	G
EA_SLE_1117_10	GSE88884_ILL1	-0.371041	0.74866	0.368819	0.694215	0.503301	0.0443267	0.547096	0.668435	0.549601	-0.573858	-0.416265	0.686626	0.548815	0.631058	0.0606157	-0.325965	0.459758	0.381138	-0.654842	-0.523636	0.736606	0.229024	-0.165959	-0.272933	0.375974	0.342417	H
EA_SLE_1118_20	GSE88884_ILL2	0.303787	-0.0394365	0.558382	0.0783283	0.684814	0.431484	0.551291	0.527784	0.4485	-0.455587	0.360576	0.517724	-0.157768	0.557062	0.666562	0.716804	0.163333	0.131962	0.0133896	0.378606	0.245614	0.00205801	0.694025	0.549148	0.24119	0.416595	G
EA_SLE_1119_6	GSE88884_ILL1	0.489212	-0.389488	0.447731	-0.0923243	0.541277	0.591459	-0.43363	0.245552	0.0800905	0.0765446	0.224531	-0.0675344	-0.234714	-0.265745	-0.104105	0.521166	-0.251422	-0.473624	0.672367	0.602064	0.60078	0.35848	-0.105701	0.751778	0.00662828	0.630705	D
EA_SLE_1121_10	GSE88884_ILL1	0.55586	-0.704778	0.108281	-0.753373	0.575641	0.346333	-0.14733	-0.493276	0.0833587	0.286063	0.635744	-0.0522692	0.0149528	-0.297164	-0.761558	0.669602	-0.258799	-0.42467	0.704415	0.520014	0.523335	-0.482423	0.43651	0.605796	-0.168938	0.221197	A
EA_SLE_1122_10	GSE88884_ILL1	0.0348241	-0.538037	0.239741	-0.790493	-0.234853	0.2664	-0.0411211	-0.741593	-0.0166351	-0.306108	-0.692376	-0.255451	-0.486142	-0.535811	-0.376011	-0.431339	-0.395605	-0.644629	-0.525588	-0.15799	0.101913	-0.721861	0.309704	0.419417	-0.202068	-0.503612	B
EA_SLE_1123_8	GSE88884_ILL2	-0.591543	0.832165	-0.579814	0.667647	0.00495509	-0.651229	0.74948	0.834415	0.544031	-0.24469	0.805165	0.72984	0.369353	0.590871	0.515617	-0.577273	0.494636	0.455401	-0.633207	-0.472137	0.721832	0.470917	0.403043	-0.503977	0.24733	0.377489	H
EA_SLE_1124_8	GSE88884_ILL2	0.340141	0.403754	-0.419464	-0.0982843	0.665285	0.435696	-0.0807514	0.419801	0.504671	0.6521	0.559599	0.568678	0.609127	0.693876	-0.486476	0.514841	0.3441	0.102543	0.0555753	0.477575	0.775884	0.173603	-0.490663	0.355139	0.119555	0.700978	G
EA_SLE_1127_10	GSE88884_ILL1	-0.202096	-0.582633	0.406224	-0.836614	-0.0693191	0.496668	-0.52769	-0.864751	-0.101594	0.244797	-0.419627	-0.442389	-0.609674	-0.312806	0.0692796	0.501668	-0.339306	-0.607552	0.232732	0.13659	-0.7426	-0.478866	0.32564	0.315651	-0.227947	-0.269115	A
EA_SLE_1128_8	GSE88884_ILL1	-0.647315	-0.58514	0.645219	-0.200498	-0.401016	-0.747513	-0.241252	0.0817668	-0.159575	-0.555886	0.0132301	-0.330007	-0.179303	-0.108908	-0.531878	0.248779	-0.177902	-0.348702	-0.832218	-0.148768	0.0495296	0.0351515	0.19799	-0.427508	0.00935617	-0.480249	B
EA_SLE_1129_14	GSE88884_ILL2	-0.391394	0.286449	0.529487	-0.607195	-0.207773	-0.581606	-0.45682	-0.331723	-0.0524171	0.515345	-0.709937	-0.0172047	-0.227797	-0.516614	-0.664193	0.0268812	-0.178093	-0.0676235	-0.6704	-0.368149	-0.150684	-0.36251	-0.425162	-0.075163	-0.137188	-0.510487	B
EA_SLE_1130_16	GSE88884_ILL2	0.63121	0.0196072	0.458739	-0.459381	0.643478	0.566141	-0.496032	-0.128519	0.350361	0.17069	0.107375	0.439315	0.425496	0.447713	-0.454054	0.637358	0.0737234	-0.327809	0.358833	0.502344	0.675307	0.161033	-0.410727	0.668068	-0.0143368	0.613856	D
EA_SLE_1133_8	GSE88884_ILL1	-0.323475	-0.796377	0.598371	-0.660327	0.50857	0.653097	-0.526507	-0.789421	-0.20922	0.47646	-0.945335	-0.458637	-0.59563	-0.437493	-0.687451	0.471118	-0.507757	-0.328265	-0.815023	0.253642	-0.639958	-0.0677915	-0.642992	0.624073	-0.319253	-0.16484	A
EA_SLE_1135_11	GSE88884_ILL1	0.223521	0.550832	0.651917	0.797661	-0.183512	0.36188	0.553906	0.855104	0.373271	-0.652097	0.644696	0.578042	0.410972	0.629998	0.447599	0.411963	0.390811	0.587966	0.278158	-0.0296751	-0.239132	0.730384	0.485081	0.223647	0.363661	0.608465	G
EA_SLE_1136_8	GSE88884_ILL2	-0.136796	0.35333	-0.575458	-0.75583	0.379469	0.447919	0.461555	-0.82377	0.0908818	-0.369059	-0.142529	-0.27316	-0.552889	-0.357688	0.470111	-0.307135	0.175698	0.278602	0.19436	-0.0830062	0.733541	-0.646683	0.328005	-0.272452	-0.0511858	-0.207622	C
EA_SLE_1139_10	GSE88884_ILL1	0.250977	-0.511184	-0.634104	-0.746509	0.391365	0.255283	0.0042403	-0.792233	-0.0369361	0.585389	-0.74483	-0.14651	-0.525472	-0.364301	-0.838632	0.495221	-0.240537	-0.576106	0.754426	-0.0634658	0.640039	-0.524231	0.423061	0.266044	-0.224939	-0.234052	A
EA_SLE_1140_12	GSE88884_ILL2	0.0687178	0.058876	0.0990985	0.283613	-0.307608	-0.137232	0.583891	0.497622	-0.00956666	0.259252	0.590628	0.0540508	-0.100368	-0.437389	0.439618	-0.795027	-0.0834942	0.256144	-0.35644	-0.509389	-0.0260105	-0.463536	0.455138	0.220633	0.162363	-0.49804	H
EA_SLE_1145_14	GSE88884_ILL1	-0.520256	-0.50641	-0.246949	-0.634741	-0.594946	0.161416	-0.249164	-0.88168	-0.213446	0.257105	-0.320763	-0.500594	-0.636592	-0.467314	0.861346	-0.137417	-0.294861	-0.531391	-0.691944	0.116268	-0.685935	-0.0845725	0.144249	0.288576	-0.0914974	-0.41231	B
EA_SLE_1146_8	GSE88884_ILL2	-0.404551	0.594848	0.571388	0.336131	0.162428	0.280716	0.857426	0.660038	0.519717	-0.48899	0.527397	0.517868	0.203792	0.644118	0.922247	0.601586	0.3879	0.438822	0.582287	-0.28409	-0.259902	-0.313508	0.598664	-0.0672333	0.2555	0.23374	G
EA_SLE_1147_14	GSE88884_ILL2	0.331471	0.608364	0.435357	-0.746113	0.116174	0.549277	0.321237	-0.551081	0.353445	0.554219	-0.304753	0.325805	-0.229599	-0.0039324	-0.687225	-0.214746	-0.100286	-0.0193579	0.44598	-0.224069	0.22104	0.295352	0.188851	0.484504	0.119593	-0.046401	C
EA_SLE_1150_12	GSE88884_ILL1	0.760268	0.409092	0.236344	0.741413	0.267157	0.622739	-0.072414	0.84826	0.0868273	0.0491197	0.635139	0.23853	0.783247	0.785698	-0.0636941	0.289022	0.441403	0.529752	0.848495	0.544235	-0.805863	0.753653	0.433007	0.578528	0.251409	0.735457	G
EA_SLE_1151_8	GSE88884_ILL1	-0.360358	0.192673	-0.474948	-0.373486	-0.289534	-0.647195	0.0916447	0.156154	-0.315168	-0.381842	-0.0689108	0.00136434	-0.205744	-0.0893025	-0.171025	-0.608369	0.095662	0.186392	-0.473205	-0.522094	-0.354136	-0.575776	-0.404562	-0.723767	-0.169068	-0.640209	F
EA_SLE_1153_10	GSE88884_ILL2	-0.624245	-0.72791	-0.741838	0.337614	-0.582775	-0.580248	-0.257502	-0.789242	-0.558877	-0.663669	-0.993179	-0.617399	-0.429931	-0.611414	-0.476264	-0.553437	-0.263292	-0.496374	-0.0903957	-0.543243	0.511882	-0.530481	-0.618797	-0.668802	-0.399792	-0.605877	B
EA_SLE_1156_12	GSE88884_ILL1	-0.159224	-0.579904	-0.0332538	0.0284734	-0.371209	0.201279	-0.762499	-0.631396	-0.563529	0.476222	-0.501007	-0.668129	-0.41057	-0.735959	0.255353	-0.440004	-0.451654	-0.415659	-0.690185	0.27372	-0.642003	0.186584	-0.604613	0.170787	-0.378759	-0.3758	B
EA_SLE_1157_12	GSE88884_ILL2	0.137812	-0.0206859	0.752621	0.30292	0.316825	0.244376	-0.248693	0.462785	-0.318855	0.656503	0.339902	-0.430993	0.237176	0.072954	0.695256	0.854672	0.0621399	-0.063544	0.356957	0.357485	0.306736	0.011106	0.639104	0.449996	0.0853369	0.191228	D
EA_SLE_1158_10	GSE88884_ILL1	-0.63827	-0.320415	-0.0824788	-0.366592	-0.786033	-0.440252	0.178126	-0.165794	-0.491305	-0.489149	-0.819918	-0.709049	-0.608443	-0.453495	0.542472	-0.822219	-0.500422	-0.177733	-0.954596	0.268887	-0.0747265	-0.560349	0.606479	0.437705	-0.24227	-0.467029	B
EA_SLE_1160_6	GSE88884_ILL1	-0.427176	0.382763	-0.546494	-0.238858	0.439457	-0.819302	0.425675	0.666562	0.234357	0.133339	0.680978	0.516904	0.636021	0.696242	0.525809	-0.253829	0.391988	0.380429	-0.880065	0.0055577	0.566775	-0.728739	-0.0453309	-0.418192	0.381183	-0.23237	H
EA_SLE_1162_10	GSE88884_ILL1	0.606067	0.726133	0.547388	-0.417804	0.0145097	0.707292	0.300292	0.682466	0.568198	0.523373	0.475015	0.574679	0.835949	0.439865	-0.161917	0.423784	0.290098	0.605683	0.861091	0.519449	-0.507238	-0.223102	0.472526	0.50651	0.252589	0.530355	G
EA_SLE_1163_16	GSE88884_ILL2	-0.416497	0.732988	-0.632459	0.534374	0.123871	0.122797	0.845025	-0.753185	0.504461	-0.469584	-0.259241	0.614367	-0.253608	0.445928	0.99013	-0.543791	0.186825	0.12833	0.0933464	0.041589	-0.951997	0.353567	0.664286	-0.528254	0.064111	0.490113	H
EA_SLE_1164_6	GSE88884_ILL1	0.865148	-0.0843413	-0.137697	0.220209	0.452865	0.627527	-0.524751	0.0942803	-0.244904	0.548544	0.421271	-0.199182	0.324903	0.30094	0.28906	0.729248	0.0267214	-0.505164	0.959228	0.466333	-0.289285	0.491283	0.0383627	0.659426	0.0719094	0.595906	D
EA_SLE_1165_10	GSE88884_ILL2	0.331447	-0.674387	0.742723	-0.51004	0.0348579	0.583481	0.243616	-0.543661	0.467346	0.373199	-0.0924522	0.227293	-0.545437	0.0849549	-0.316539	0.350886	-0.306169	-0.0448693	0.633273	0.200979	-0.0880116	-0.404094	-0.109997	0.588249	0.108519	0.400177	A
EA_SLE_1166_10	GSE88884_ILL2	0.5674	0.118094	0.79047	0.743824	-0.0688169	0.715653	-0.364635	0.535102	0.0534083	0.512705	0.634601	-0.00487414	0.210442	0.109606	0.505649	0.882478	0.0715256	-0.137339	0.623727	0.475329	-0.366044	0.757134	0.205351	0.533164	0.0799293	0.732758	D
EA_SLE_1167_10	GSE88884_ILL2	0.724932	0.736254	-0.685016	-0.54318	0.339859	0.260433	0.839971	-0.641408	0.619919	-0.205125	0.213078	0.725293	0.486423	0.577639	0.835176	-0.0799647	0.238537	0.57621	0.527493	0.383026	-0.595132	-0.657924	0.78039	0.602165	0.208319	0.606464	G
EA_SLE_1168_14	GSE88884_ILL1	-0.0263321	-0.451125	0.505967	-0.709207	0.728832	0.531701	0.211944	-0.813564	0.4077	0.214556	-0.488467	-0.260977	-0.576311	0.199881	-0.741511	0.576425	-0.236804	-0.224394	0.644922	0.414473	0.53739	-0.492248	-0.573694	0.5361	-0.0741669	0.458357	A
EA_SLE_1169_8	GSE88884_ILL2	-0.273244	-0.208785	0.661207	-0.0222725	0.342262	0.512486	-0.168873	0.646693	0.170221	0.690406	0.697167	0.337824	0.409271	0.357075	-0.755414	0.66015	0.068144	-0.401728	-0.248701	0.257597	-0.24553	-0.297511	0.444459	0.399832	0.12477	0.257825	D
EA_SLE_1170_23	GSE88884_ILL2	0.904024	-0.0705049	0.384502	0.679752	0.0503385	0.716068	-0.390533	0.418669	0.164415	0.682957	0.529903	-0.133281	0.483245	0.245505	-0.635957	0.262129	-0.0220352	-0.162736	0.616144	0.439655	0.191821	0.666241	-0.16278	0.748379	0.118789	0.682895	D
EA_SLE_1172_22	GSE88884_ILL1	-0.511133	0.776135	-0.549422	0.572062	-0.536956	-0.710984	0.705471	0.758643	0.0288472	-0.281337	0.580729	0.204203	0.439235	0.280341	0.858553	-0.622251	0.33836	0.279977	-0.122801	-0.534968	-0.249673	0.398172	0.491253	-0.562002	0.302752	-0.0548121	H
EA_SLE_1173_9	GSE88884_ILL1	-0.426818	-0.466958	-0.246426	0.390368	0.182532	-0.76853	-0.370609	0.455698	0.0036781	-0.555921	0.0833934	0.328202	0.641867	0.488461	-0.262357	0.491223	0.297815	0.190512	-0.822033	0.362627	-0.281104	0.423915	-0.0493861	-0.392197	0.00365778	-0.330849	H
EA_SLE_1177_10	GSE88884_ILL1	0.315851	-0.209965	0.630264	-0.448576	0.552065	0.45695	-0.301499	0.489601	0.0907699	0.0111999	-0.0865073	-0.107247	0.420962	0.337949	0.541098	0.830493	0.0847124	-0.223646	0.281192	0.381025	-0.283797	0.316565	0.618756	0.617316	0.143193	0.376122	D
EA_SLE_1178_14	GSE88884_ILL1	0.0881196	0.768298	0.337179	0.229691	0.118741	-0.482974	0.517008	0.606797	0.425821	0.694904	0.659064	0.548685	0.0858875	0.523484	0.320202	-0.41044	0.287	0.628006	-0.679984	-0.315559	-0.00579893	0.476747	0.0928803	-0.500847	0.371378	0.222996	H
EA_SLE_1179_6	GSE88884_ILL2	-0.380761	-0.880688	-0.521124	-0.280274	-0.278481	-0.588102	-0.297404	-0.852668	-0.379813	-0.266761	-0.987214	-0.490898	-0.377713	-0.397074	-0.684132	-0.332337	-0.256516	-0.45974	0.677955	-0.577092	0.64193	-0.550284	-0.633014	-0.675451	-0.40814	-0.594269	B
EA_SLE_1180_8	GSE88884_ILL1	-0.473211	-0.725202	0.768683	-0.546654	0.0693576	-0.176006	-0.537718	0.0724904	-0.483941	-0.429316	-0.703195	-0.550954	-0.627456	-0.305211	-0.704263	0.59106	-0.346636	-0.357393	-0.807628	-0.407503	-0.257725	-0.182364	-0.0932778	-0.432142	-0.0974583	-0.597024	B
EA_SLE_1181_13	GSE88884_ILL2	0.597019	0.0569051	0.742929	-0.0159165	0.64516	0.624759	0.193077	0.704508	0.432337	-0.175806	0.722802	0.626102	-0.0606697	0.297578	-0.506008	0.846597	0.0931815	0.519216	0.199718	0.444315	0.310725	0.459778	0.599247	0.518606	0.160331	0.549372	G
EA_SLE_1182_6	GSE88884_ILL1	-0.134162	-0.623562	-0.655285	-0.293613	-0.277786	-0.222827	-0.698947	-0.889078	-0.253384	-0.112694	-0.938418	-0.16629	-0.563515	-0.235764	-0.538249	-0.614661	-0.280138	-0.52264	-0.240563	-0.269551	0.12349	-0.304364	-0.649786	-0.397594	-0.252568	-0.0805356	B
EA_SLE_1183_16	GSE88884_ILL1	0.601591	-0.00181284	0.747638	-0.114822	0.120809	0.39949	0.539843	0.410347	0.519582	-0.54865	0.582569	0.663913	0.0628009	0.696609	-0.118726	0.762496	0.380547	0.476339	0.725607	-0.115329	0.611197	0.408465	-0.463698	0.0371985	0.273217	0.485134	G
EA_SLE_1184_12	GSE88884_ILL2	0.435157	0.553023	0.562533	0.603404	0.470953	0.585316	0.534163	0.177944	0.55338	-0.169522	0.0531743	0.333677	0.320848	0.361532	0.996382	0.629542	0.227359	0.437607	0.953359	0.548499	0.516514	0.283159	0.719086	0.385845	0.364176	0.656649	G
EA_SLE_1185_6	GSE88884_ILL1	-0.345936	-0.514039	0.687978	-0.708755	-0.212933	-0.0292331	-0.449861	-0.362367	-0.365163	0.513257	0.464572	-0.307132	0.162041	-0.341971	-0.5656	0.49626	-0.188376	-0.0951535	-0.155916	0.457825	-0.457026	-0.369423	0.214572	-0.0249799	-0.170156	-0.339597	A
EA_SLE_1187_10	GSE88884_ILL1	-0.17809	-0.683324	-0.347837	-0.741318	0.161997	-0.184888	0.0310242	-0.791044	0.0512611	0.0173134	-0.59934	-0.312066	-0.712773	-0.138751	-0.743248	-0.604896	-0.318959	-0.312448	0.121418	-0.401273	-0.622291	-0.719434	-0.0674358	0.266921	-0.217991	-0.559387	B
EA_SLE_1188_10	GSE88884_ILL2	-0.300108	-0.291452	-0.624834	-0.561264	-0.0932746	-0.649791	-0.20852	-0.383579	-0.484719	0.244109	-0.415718	-0.450332	-0.313937	-0.172184	-0.386195	-0.391049	0.0129573	-0.414237	-0.468636	-0.584502	0.165781	-0.147517	-0.746001	-0.641926	-0.287293	-0.605381	B
EA_SLE_1189_6	GSE88884_ILL2	-0.553534	-0.740588	-0.322615	0.50727	-0.00408244	-0.630002	-0.125153	-0.735154	-0.536362	-0.193201	-0.843555	-0.555828	-0.573313	-0.768718	0.066865	-0.516771	-0.306882	-0.373958	-0.0568899	-0.56222	0.23923	-0.390188	-0.254088	-0.584269	-0.35321	-0.642286	B
EA_SLE_1190_10	GSE88884_ILL2	0.153337	-0.495621	-0.163559	-0.5179	0.134765	-0.516549	0.0892534	-0.684517	0.107769	-0.458595	-0.420163	0.128978	0.0303608	0.305356	-0.554957	0.782639	0.265751	0.233919	0.792432	0.239304	0.224706	0.520491	0.0180585	-0.29259	-0.100696	0.539533	C
EA_SLE_1193_13	GSE88884_ILL2	0.638585	0.907167	0.209044	0.835272	-0.560139	0.131208	0.394656	0.835015	0.232733	-0.0442597	0.762852	0.622499	0.270983	0.605865	-0.707826	-0.324854	0.1825	0.268145	0.940009	0.0185654	-0.636638	0.785999	-0.150758	0.0246623	0.219538	0.52604	G
EA_SLE_1194_6	GSE88884_ILL2	-0.688016	-0.593632	-0.584256	-0.507243	-0.45551	-0.660991	0.474482	-0.808858	0.0205814	-0.0312069	-0.593769	0.0348361	-0.598904	-0.241807	-0.448681	-0.79901	-0.118522	-0.275472	0.387582	-0.56936	0.272807	-0.6592	-0.680343	-0.72607	-0.249165	-0.614898	B
EA_SLE_1195_12	GSE88884_ILL2	-0.283199	0.0175767	-0.767086	0.120664	0.152474	-0.728881	0.264355	-0.0865403	-0.3116	-0.362237	-0.471525	-0.0678593	-0.252981	0.330115	0.964678	-0.520207	0.130744	0.158068	0.695796	-0.397455	0.0658968	-0.780036	0.351045	-0.674338	-0.103378	-0.290308	F
EA_SLE_1197_8	GSE88884_ILL2	0.0977636	-0.607279	0.600743	-0.709153	0.234987	0.694504	-0.523789	-0.825653	-0.0347971	0.77141	-0.538896	-0.546873	-0.595746	-0.651778	-0.752015	-0.51035	-0.499426	-0.699316	0.734627	0.364022	0.491232	-0.19329	-0.0721742	0.732645	-0.171303	-0.163257	A
EA_SLE_1199_11	GSE88884_ILL1	-0.390572	-0.0226213	-0.278024	0.012602	0.3481	-0.477784	-0.126351	-0.0260715	0.0198943	-0.130038	-0.626723	-0.116274	0.557941	-0.312344	0.692225	-0.584078	-0.125637	0.143929	-0.642637	0.215636	0.547323	-0.473682	-0.10281	0.372227	-0.00658631	-0.0947654	F
EA_SLE_1200_6	GSE88884_ILL1	0.239893	0.448339	0.654376	-0.499528	0.452486	0.60291	-0.479611	-0.0292474	0.175105	0.321654	0.712009	-0.225969	-0.0418986	-0.507172	-0.659886	0.577849	-0.402959	0.0598571	0.765047	0.478618	0.10155	0.406989	-0.481391	0.721358	0.348646	0.441105	D
EA_SLE_1201_6	GSE88884_ILL2	0.554818	-0.697366	0.00154451	-0.675517	0.110298	0.601721	-0.542768	-0.774793	-0.342372	-0.116992	-0.730286	0.0605017	-0.399662	-0.649102	-0.232757	-0.137549	-0.362002	-0.544907	-0.060687	0.226287	-0.336044	-0.599983	0.425392	0.534177	-0.185781	-0.33395	A
EA_SLE_1202_10	GSE88884_ILL1	-0.442521	0.737837	-0.318547	-0.495049	-0.593369	-0.639358	0.375284	0.736505	-0.288245	-0.196137	0.662648	0.444287	0.368616	-0.229742	0.352943	-0.688601	0.0289461	0.538614	-0.830736	-0.556884	-0.507758	-0.594524	0.560974	-0.344133	0.0959818	-0.665733	H
EA_SLE_1203_12	GSE88884_ILL1	-0.326567	-0.527601	-0.272452	-0.449656	-0.242028	-0.598267	-0.646114	-0.507599	-0.620265	0.0918205	-0.437154	-0.638723	-0.585492	-0.42492	-0.575618	-0.155638	-0.225224	-0.137946	-0.572182	-0.220415	-0.0924522	-0.221073	-0.617099	-0.553147	-0.258104	-0.566849	B
EA_SLE_1207_8	GSE88884_ILL2	-0.434933	-0.0283189	-0.683921	0.438189	-0.188294	-0.80476	0.408336	0.268556	-0.44827	-0.0393715	0.617501	0.0846171	0.529263	-0.217042	0.367782	-0.0867371	0.256668	0.162127	-0.871948	-0.318832	-0.459356	-0.289458	0.447379	-0.716253	-0.0463297	-0.564021	H
EA_SLE_1210_10	GSE88884_ILL1	0.18341	-0.523331	-0.634561	-0.691943	0.607045	-0.460032	-0.442838	-0.769279	-0.0447541	-0.28038	-0.0139916	-0.0245375	0.277777	0.224293	-0.656457	0.554685	0.166039	-0.486132	0.941841	-0.161956	0.343653	-0.750343	-0.249559	-0.501732	-0.273752	-0.310827	C
EA_SLE_1213_10	GSE88884_ILL2	0.616758	-0.501422	0.422167	-0.04298	0.633367	0.908692	-0.250002	-0.395249	0.308772	-0.160566	0.269361	0.224735	-0.2673	0.227104	-0.103935	0.683069	-0.21222	-0.221106	0.731859	0.583141	0.50336	-0.131647	-0.0496906	0.724447	-0.037686	0.582613	D
EA_SLE_1214_14	GSE88884_ILL1	-0.571063	0.487582	0.424451	0.40648	0.34912	-0.353625	0.753823	0.532202	0.309079	-0.654519	-0.171615	0.369486	0.403225	0.558924	0.905078	0.311262	0.292164	0.689181	-0.691595	0.137336	-0.471024	0.096984	0.721116	0.333619	0.268979	0.0662121	H
EA_SLE_1218_10	GSE88884_ILL1	0.584393	0.394013	0.111187	-0.197632	0.638939	0.774947	0.0934535	0.422407	0.551196	0.681195	0.450109	0.500279	0.711703	0.591564	-0.331101	0.603916	0.304978	0.153895	0.889203	0.396016	0.554216	0.217022	0.100175	0.550204	0.215601	0.60524	G
EA_SLE_1219_6	GSE88884_ILL2	0.0772855	-0.49935	0.583211	-0.582819	0.524593	0.63206	-0.474968	-0.539015	0.32047	0.000330132	-0.0615598	0.301105	-0.486922	-0.216072	-0.724968	0.865603	-0.328465	-0.498881	0.573445	0.527273	0.664379	-0.502194	0.226583	0.645159	-0.0129459	0.126829	A
EA_SLE_1220_9	GSE88884_ILL1	0.482643	0.615186	0.712903	-0.420257	0.325322	0.762755	-0.0152318	0.523082	-0.0625026	0.489543	0.0102161	0.169784	0.211135	0.145492	-0.57291	0.678885	-0.220478	0.227192	0.133978	0.446121	0.645837	-0.137844	0.320081	0.64316	0.135756	0.219843	D
EA_SLE_1221_8	GSE88884_ILL1	0.248817	-0.874204	0.719667	-0.35619	0.0551314	-0.179951	-0.538862	-0.774906	-0.177125	-0.449477	-0.781211	-0.391148	-0.656442	-0.650411	-0.609475	0.515913	-0.434261	-0.367795	-0.329024	0.164149	0.676917	-0.0858687	0.070818	0.225573	-0.154149	-0.0773671	A
EA_SLE_1222_14	GSE88884_ILL1	-0.683877	-0.626003	-0.673604	0.295182	-0.0433472	-0.804512	0.333439	-0.532009	0.0179835	-0.634717	-0.367694	0.138216	-0.133151	0.461436	0.14424	-0.697642	0.214228	-0.172616	-0.360758	-0.313477	0.731019	-0.176524	-0.519851	-0.814041	-0.128627	-0.073265	F
EA_SLE_1223_8	GSE88884_ILL2	0.165709	-0.139408	-0.33317	-0.390011	-0.582834	-0.402976	-0.511437	-0.638203	-0.625689	0.189322	-0.765316	-0.734439	-0.459948	-0.697795	0.388639	-0.527922	-0.362964	-0.651854	-0.0790367	-0.353008	-0.659289	-0.460974	0.289127	-0.0470416	-0.28601	-0.646008	B
EA_SLE_1225_10	GSE88884_ILL1	-0.646236	-0.702275	-0.26077	-0.696663	-0.382216	-0.452291	-0.0412528	-0.903192	-0.432665	-0.542466	-0.826073	-0.651699	-0.708928	-0.560924	0.539222	-0.486659	-0.392661	-0.68571	0.0193559	-0.41372	0.157454	-0.678975	-0.392451	-0.459427	-0.322031	-0.605993	B
EA_SLE_1229_8	GSE88884_ILL1	-0.669139	0.211986	-0.613312	-0.164646	-0.389392	-0.650654	-0.150625	-0.171806	-0.531011	0.304577	-0.578966	-0.548009	-0.363995	-0.303208	-0.413437	-0.84231	0.0466922	-0.0559099	-0.398421	-0.540997	-0.636219	0.315784	-0.529006	-0.581558	-0.195011	-0.535116	B
EA_SLE_1230_8	GSE88884_ILL1	-0.253471	-0.80677	0.633469	-0.64321	0.24943	0.658618	-0.692836	-0.755403	-0.52198	0.65517	-0.945684	-0.607416	-0.787384	-0.644268	-0.722986	0.345533	-0.514606	-0.638585	0.0107421	-0.127536	0.671531	-0.296629	-0.225872	0.526027	-0.363251	-0.367922	A
EA_SLE_1232_9	GSE88884_ILL2	-0.286282	-0.908341	-0.124164	-0.501395	-0.46415	0.117274	-0.619486	-0.808484	-0.678834	-0.119741	-0.96767	-0.701321	-0.474145	-0.760008	-0.486028	-0.0237075	-0.437174	-0.428213	0.495976	-0.402813	-0.412513	-0.412214	-0.659464	-0.162569	-0.463236	-0.640125	B
EA_SLE_1233_8	GSE88884_ILL2	0.293921	-0.448906	-0.137294	-0.614193	0.353193	0.574315	0.537939	-0.793885	0.115196	-0.222298	-0.654082	-0.3093	-0.339338	0.150222	0.280784	0.202858	0.071679	0.0634487	0.602465	-0.363566	-0.804023	-0.3856	0.308854	0.00794311	-0.0760229	0.191556	C
EA_SLE_1235_10	GSE88884_ILL1	-0.635455	0.9559	0.596445	0.693825	-0.662716	-0.690672	0.709046	0.687713	0.0890297	-0.120682	0.768711	0.360734	0.672714	0.169928	0.987052	-0.304164	0.385338	0.756012	-0.899102	-0.133152	-0.590723	0.738031	0.0422414	-0.683063	0.398295	0.331801	H
EA_SLE_1239_14	GSE88884_ILL1	0.344521	0.519877	0.31951	0.383243	-0.0954964	0.613716	0.309924	0.661227	0.434352	0.043607	0.668546	0.577873	0.510262	0.571895	0.203307	0.614224	0.277839	0.534746	0.64213	0.610742	-0.267278	0.410464	0.411102	0.759323	0.262586	0.688741	G
EA_SLE_1240_8	GSE88884_ILL2	-0.573952	-0.607189	-0.508713	0.0035848	-0.362753	-0.728328	-0.0938158	-0.763004	-0.157133	-0.499689	-0.631746	-0.450606	-0.515371	-0.569464	-0.218689	-0.71509	-0.173026	-0.415912	-0.471408	-0.61894	0.557184	-0.59528	-0.583373	-0.840674	-0.330852	-0.646312	B
EA_SLE_1241_8	GSE88884_ILL2	-0.0043471	-0.721465	-0.400851	-0.676325	0.183302	-0.395734	0.664559	-0.772594	0.0174036	-0.0236451	-0.688473	-0.127389	-0.690648	-0.181364	0.389226	-0.646012	-0.26343	-0.283176	-0.0985813	-0.495293	-0.293839	-0.733716	-0.0614918	-0.330192	-0.20735	-0.592655	B
EA_SLE_1242_10	GSE88884_ILL2	0.432717	0.0260271	0.669718	0.858484	-0.599923	0.757895	-0.198364	0.767878	-0.135835	-0.577479	0.806434	-0.443106	0.0943156	-0.153782	0.352994	0.666287	-0.0157406	-0.0559518	-0.249121	0.470139	-0.0808114	0.797535	0.453944	0.672559	0.201507	0.695879	E
EA_SLE_1243_10	GSE88884_ILL2	-0.224487	-0.720454	0.222007	-0.575915	0.416282	0.496621	0.182388	-0.799581	-0.208045	0.227477	-0.58498	-0.479554	-0.705995	-0.475501	-0.527073	0.0378939	-0.352779	0.18535	0.0478472	0.380943	0.570041	-0.413295	-0.386499	0.314615	-0.176151	-0.0986721	A
EA_SLE_1245_6	GSE88884_ILL1	0.189995	0.508297	0.625685	-0.287021	0.239241	0.401166	0.170825	0.645801	0.503272	-0.612726	0.481075	0.755367	0.29003	0.621926	0.0415583	0.433142	0.150673	0.518071	-0.298384	0.437506	0.249069	0.352354	0.478066	0.585434	0.278227	0.491488	G
EA_SLE_1248_7	GSE88884_ILL1	0.569545	0.434371	0.484826	0.172073	0.266064	0.690443	0.177703	0.733639	0.503884	0.667684	0.771186	0.58726	0.577646	0.554652	0.231017	0.522539	0.324355	0.617547	0.733096	0.385278	0.687705	-0.0114904	0.0138916	0.658363	0.405751	0.585585	G
EA_SLE_1250_16	GSE88884_ILL2	0.0082694	0.765824	0.115143	0.762912	-0.705624	-0.156855	0.392466	0.826618	0.436231	-0.521698	0.826454	0.487411	0.803844	0.520508	0.859315	-0.65123	0.352755	0.8165	-0.146288	0.290977	0.814406	0.657877	0.732445	-0.425159	0.385596	0.653316	H
EA_SLE_1251_10	GSE88884_ILL1	0.216049	0.339215	0.486077	0.503482	0.0294774	-0.0154684	0.258131	0.73307	0.417936	0.0261205	0.531933	0.555262	0.426525	0.651151	-0.217547	-0.0125044	0.320717	0.38734	-0.859155	0.263491	-0.325677	0.693713	-0.241501	0.370369	0.374825	0.603316	G
EA_SLE_1252_8	GSE88884_ILL1	-0.11961	-0.0861385	-0.586845	0.252008	-0.515118	-0.546357	-0.404837	-0.242642	-0.458574	-0.368851	-0.780164	-0.608366	0.0773671	-0.22084	0.146652	-0.444494	-0.0284974	-0.489639	0.100549	-0.44178	-0.402422	-0.332242	-0.412863	-0.541615	-0.0371478	-0.657701	B
EA_SLE_1253_14	GSE88884_ILL2	-0.291585	-0.677259	-0.610591	-0.634546	0.201601	-0.488649	-0.0270375	-0.795495	-0.317966	0.14808	-0.668549	-0.389257	-0.493056	-0.333462	-0.465174	-0.628853	-0.15624	-0.322437	-0.467267	-0.249795	0.734457	-0.510686	-0.690782	-0.180728	-0.313811	-0.51313	B
EA_SLE_1254_24	GSE88884_ILL1	-0.145919	0.569105	-0.808519	0.45553	-0.0240835	-0.726047	0.616001	-0.646139	0.201669	-0.593641	-0.627177	0.0342792	0.255905	0.255697	0.921644	0.313653	0.299879	-0.0688826	0.137025	-0.241359	-0.75538	-0.569005	0.22981	-0.675404	0.0273053	0.167402	F
EA_SLE_1257_8	GSE88884_ILL1	0.437511	0.307592	0.809181	-0.541917	0.25633	0.867274	-0.251768	0.114797	0.00859482	0.604965	-0.209524	-0.480682	-0.39263	0.0146935	-0.427275	0.615016	-0.262904	-0.479081	0.82254	0.168198	0.761337	0.312349	0.19199	0.738896	0.107265	0.395685	D
EA_SLE_1259_12	GSE88884_ILL1	0.0291924	0.76755	0.568621	-0.0771477	-0.150509	-0.419784	0.568205	0.803721	0.449054	0.372904	0.247979	0.567189	0.59835	0.568383	-0.560781	-0.103152	0.382424	0.541107	-0.091292	-0.242957	0.424348	0.303066	-0.504925	0.471592	0.369028	0.151256	G
EA_SLE_1260_6	GSE88884_ILL2	0.228522	0.791015	0.670586	0.478945	0.627306	0.609353	0.613725	0.594896	0.280705	0.0891134	0.848885	0.396331	0.398696	-0.128518	-0.63991	0.108916	0.0982435	0.658726	0.343381	0.462603	0.684064	0.674677	0.476097	0.465062	0.320051	0.475937	G
EA_SLE_1261_8	GSE88884_ILL2	0.0980643	0.568514	0.657069	-0.640093	0.419529	0.729027	0.312791	0.470257	0.42738	0.0585965	0.181129	0.539194	-0.179472	0.461548	-0.788827	0.533905	-0.0826675	0.314486	0.101628	0.182395	0.331051	-0.078102	0.410404	0.63663	0.172332	0.288017	D
EA_SLE_1264_12	GSE88884_ILL1	0.747509	0.590296	0.482119	0.560892	-0.015984	0.710205	0.472284	0.53243	0.624165	0.538963	0.795425	0.635855	0.0973563	0.304146	-0.200095	0.415724	0.135994	0.289757	0.65682	0.348954	-0.208004	0.542007	-0.250796	0.663512	0.329081	0.697484	G
EA_SLE_1268_12	GSE88884_ILL1	-0.185292	-0.695237	-0.661008	-0.308455	0.566866	-0.779699	0.435198	-0.686589	0.268076	-0.528199	-0.873632	0.370949	-0.367442	0.641032	0.0642653	0.596639	0.164723	-0.381857	-0.878708	0.10583	0.453449	-0.17994	0.406054	-0.302305	-0.0568323	0.317791	C
EA_SLE_1272_10	GSE88884_ILL2	-0.509257	-0.652991	-0.614898	-0.421935	-0.475768	-0.733627	-0.0303223	-0.751145	-0.510571	-0.180375	0.246437	-0.270172	-0.219483	-0.549563	0.00766112	0.274265	-0.141608	-0.109927	-0.357458	0.0405918	0.57989	-0.562707	-0.113787	-0.537726	-0.198078	-0.587875	B
EA_SLE_1275_8	GSE88884_ILL2	-0.388576	-0.761509	0.481524	-0.488409	-0.235079	0.101846	-0.380124	-0.641292	-0.336737	-0.0406626	-0.765919	-0.670049	-0.384122	-0.802362	0.345639	-0.407505	-0.435002	-0.198079	-0.682924	-0.233382	-0.381408	0.387639	0.0340352	0.350966	-0.276321	-0.303483	B
EA_SLE_1277_10	GSE88884_ILL1	0.746918	0.725304	-0.659301	0.0671113	0.305055	0.408867	-0.479002	0.540962	0.0256235	0.638365	0.886418	0.381346	0.706511	0.551324	-0.407562	0.593664	0.348546	-0.341141	0.979281	0.568407	0.163392	-0.0590411	0.400708	0.394151	0.0999154	0.565438	D
EA_SLE_1279_10	GSE88884_ILL2	-0.494958	-0.946445	-0.622511	-0.495044	0.0227835	-0.451699	-0.381461	-0.889616	-0.582347	-0.422707	-0.963165	-0.644407	-0.579909	-0.677721	-0.600227	-0.51756	-0.418093	-0.657586	-0.241579	-0.474109	-0.40682	-0.578042	-0.686548	-0.445042	-0.46904	-0.658113	B
EA_SLE_1281_12	GSE88884_ILL1	-0.223486	-0.345189	-0.403636	0.139161	-0.367515	-0.572245	0.131936	-0.536368	-0.362603	-0.355337	-0.0609897	-0.280575	0.107892	-0.34152	0.550378	0.312577	0.10335	0.195917	0.582141	-0.547114	0.584786	-0.466539	-0.681622	-0.685659	-0.0655065	-0.591868	F
EA_SLE_1282_8	GSE88884_ILL1	-0.457738	-0.567609	-0.313063	0.028528	-0.522463	-0.837561	-0.335653	-0.0366904	-0.599537	0.0678777	-0.62655	-0.661826	-0.529052	-0.711582	-0.433596	-0.377964	-0.354391	-0.436073	-0.742011	-0.0740852	0.202122	-0.00516374	-0.41041	-0.113799	-0.18076	-0.48714	B
EA_SLE_1284_30	GSE88884_ILL2	0.0694058	0.737201	0.711836	0.780968	0.150801	0.184965	0.207071	0.735595	-0.0441978	-0.3471	0.850884	0.414699	0.17663	0.416355	0.395351	0.612175	0.336252	0.690349	-0.283807	0.351241	-0.569244	0.879323	0.167929	-0.420298	0.305163	0.655993	G
EA_SLE_1285_6	GSE88884_ILL2	0.457949	0.193352	0.245761	-0.274609	-0.186327	0.361535	-0.251238	0.592847	-0.250979	-0.527479	-0.225437	0.256413	0.520041	0.540919	0.312931	0.519814	0.1705	0.149282	0.402675	-0.343728	0.155811	-0.394899	0.155521	-0.122665	0.022305	-0.445726	C
EA_SLE_1286_12	GSE88884_ILL1	0.134822	-0.736208	0.632756	-0.442765	0.592677	0.46188	-0.20537	-0.626726	0.0473804	0.278297	-0.515579	-0.11184	-0.5453	-0.430319	-0.47083	0.320404	-0.421354	-0.511128	0.480984	0.276307	0.780355	-0.00387706	0.433417	0.513224	-0.112904	0.0115861	A
EA_SLE_1287_10	GSE88884_ILL2	-0.624614	0.650691	-0.249961	-0.493203	-0.158931	-0.709547	0.50714	0.45505	0.4545	-0.613463	-0.66379	0.537681	-0.0971223	0.314981	-0.474224	-0.649687	0.224032	0.24837	-0.253544	-0.666478	0.422963	-0.494549	-0.676132	-0.823895	0.0194008	-0.468454	F
EA_SLE_1289_6	GSE88884_ILL2	0.476635	-0.479869	0.491673	-0.0289531	0.699802	-0.551727	-0.525822	0.641575	-0.0922404	0.484038	0.410134	0.322709	0.612563	0.529309	-0.0501745	0.0264982	0.242141	-0.165889	0.205876	0.0445628	0.383655	-0.336039	-0.659603	-0.302102	0.0272307	-0.278053	C
EA_SLE_1291_12	GSE88884_ILL1	0.676391	-0.131937	0.695482	0.607143	0.24047	0.661123	-0.128887	0.592308	0.495292	0.360644	0.856341	0.463838	0.57581	0.384696	-0.705522	0.553585	0.191882	0.433571	0.578704	0.601875	0.064463	0.534832	0.0554339	0.581775	0.236992	0.674044	D
EA_SLE_1293_10	GSE88884_ILL2	0.0924137	0.0666582	0.44154	-0.717541	0.360816	-0.349995	0.297143	-0.429205	0.422891	-0.265568	-0.638186	0.438972	-0.590906	0.16412	-0.531868	-0.205224	-0.157732	-0.05131	-0.090586	-0.540868	0.658878	-0.552687	-0.761878	-0.214341	0.139355	-0.288624	C
EA_SLE_1294_10	GSE88884_ILL1	0.177521	-0.471747	-0.229479	-0.21447	-0.0792865	-0.42491	-0.531829	-0.47126	-0.62547	-0.168903	-0.957549	-0.633499	-0.297875	-0.378714	0.219755	0.139694	-0.348054	-0.317629	-0.519434	-0.0876243	0.0825217	0.0857197	-0.256311	0.159292	-0.250729	-0.290932	B
EA_SLE_1295_10	GSE88884_ILL2	-0.00900433	0.950623	0.452305	-0.562192	-0.150985	0.353671	0.394264	0.643505	0.489184	0.015912	0.314483	0.619448	0.602602	0.512607	0.646553	0.309713	0.142435	0.508141	0.493924	0.247213	-0.716012	0.419394	0.649207	0.55517	0.299538	0.256399	G
EA_SLE_1296_10	GSE88884_ILL2	0.003569	-0.344571	-0.715427	0.721182	-0.673271	-0.629053	-0.61055	0.546691	-0.116429	-0.581225	0.567191	-0.320019	0.396061	-0.424372	-0.120374	-0.785832	-0.0977402	-0.126075	-0.0422979	-0.269364	-0.690159	0.0391662	-0.159575	-0.341805	0.00891525	-0.3216	E
EA_SLE_1297_8	GSE88884_ILL1	0.567593	-0.474182	-0.588064	-0.739564	0.562397	-0.0513558	0.0118499	-0.825968	-0.00707704	0.185381	-0.572762	-0.31799	-0.300221	0.115049	-0.696281	0.722548	-0.106052	-0.111844	-0.314137	0.517486	0.66916	-0.703271	0.146328	0.594938	-0.248849	0.489962	A
EA_SLE_1299_10	GSE88884_ILL1	0.525126	0.890733	-0.417195	-0.257834	0.131588	0.136777	0.54515	0.754047	0.47246	-0.42113	0.587582	0.552502	0.603908	0.597108	-0.513115	-0.421623	0.273028	0.628304	-0.43212	0.132822	0.273587	-0.397924	0.529773	0.23889	0.193138	-0.0240874	H
EA_SLE_1301_8	GSE88884_ILL2	-0.471077	-0.17104	-0.272344	0.252576	0.306113	-0.324116	-0.187755	0.612	-0.236515	0.283005	-0.403217	0.270147	0.0800622	0.0115508	-0.333513	-0.405439	0.15738	-0.147961	-0.0629184	-0.597101	-0.246853	-0.592226	-0.382863	-0.717528	-0.15831	-0.55902	F
EA_SLE_1302_12	GSE88884_ILL2	-0.51526	0.295156	-0.571506	0.156969	-0.511893	-0.480518	-0.251869	-0.476184	-0.583391	0.590565	-0.340651	-0.534226	0.545452	-0.651329	-0.389876	-0.591783	-0.0998545	-0.339614	-0.398384	-0.363423	-0.0024465	0.218998	-0.0547041	-0.366557	-0.163494	-0.393364	B
EA_SLE_1304_8	GSE88884_ILL2	0.235321	-0.544596	0.635598	-0.754726	0.618319	0.0842747	0.0656024	-0.113084	0.39234	0.249386	0.510549	0.526754	0.0233532	0.272122	-0.468593	0.646285	0.0642225	-0.0536264	0.078723	-0.111171	0.807962	-0.122863	0.67103	0.308459	0.313625	0.30789	C
EA_SLE_1305_8	GSE88884_ILL2	-0.192232	-0.318438	-0.562701	-0.251082	-0.0841509	-0.188495	-0.350148	-0.449289	-0.537329	-0.22328	-0.625876	-0.609384	0.0775684	-0.558457	0.356066	-0.669098	-0.241745	-0.255084	-0.429537	-0.118515	-0.509463	-0.551515	-0.631412	-0.134872	-0.170854	-0.595884	B
EA_SLE_1308_10	GSE88884_ILL1	-0.456859	-0.427816	0.464055	0.30627	0.211602	-0.450946	0.27625	0.71131	0.280825	0.312627	0.505019	0.545005	0.135535	0.690719	0.534147	-0.620311	0.140575	0.408812	-0.649102	-0.342794	-0.62962	0.621366	-0.333527	-0.291441	0.256837	0.49918	H
EA_SLE_1310_12	GSE88884_ILL2	-0.293048	0.636219	-0.472649	0.435919	0.344145	-0.748403	0.513832	0.544975	0.496176	-0.656027	0.0993873	0.604743	-0.282975	0.669116	0.554432	-0.433356	0.293937	0.0236388	-0.868135	-0.347974	-0.607697	0.214376	-0.408045	-0.552099	0.11704	0.191158	H
EA_SLE_1311_8	GSE88884_ILL2	0.124374	-0.571925	0.302112	0.708427	0.45188	0.29996	-0.51282	-0.121943	-0.182751	0.135362	-0.229352	-0.110597	0.446371	0.0993706	-0.500381	0.69169	-0.041817	-0.110456	0.782752	0.506661	-0.144691	0.750263	-0.419924	0.261332	-0.18597	0.722873	D
EA_SLE_1312_8	GSE88884_ILL2	-0.0650822	-0.941654	0.0820779	-0.509389	0.47078	0.168636	-0.514755	-0.866829	-0.477041	0.632935	-0.877661	-0.553332	-0.766586	-0.460517	-0.750413	0.352649	-0.398477	-0.770643	0.590605	-0.147863	0.90006	-0.709919	-0.465505	-0.183088	-0.309946	-0.481505	A
EA_SLE_1313_15	GSE88884_ILL1	0.380353	0.562227	-0.613577	0.686033	0.449985	-0.622641	0.0735385	0.714818	0.215577	-0.515426	0.816301	0.520761	0.331438	0.668138	0.81451	0.15339	0.493864	0.630072	-0.393577	0.416736	0.712619	-0.348851	-0.168116	-0.526354	0.290267	0.439844	H
EA_SLE_1315_8	GSE88884_ILL2	-0.347385	-0.543577	0.0216105	-0.438838	-0.227021	-0.540565	-0.488062	-0.509501	-0.5192	0.116346	-0.14845	-0.614584	-0.328437	-0.262012	-0.0180895	0.0601098	-0.0859758	-0.569687	-0.35305	-0.166034	-0.327467	-0.278603	-0.289206	-0.437385	-0.267007	-0.535375	B
EA_SLE_1316_10	GSE88884_ILL2	-0.671353	-0.681258	-0.595832	0.198659	-0.178248	-0.673336	0.360683	0.50368	-0.185818	-0.0960368	-0.358521	-0.502095	-0.417912	0.0596085	-0.484575	-0.696263	0.0421098	0.00364906	0.310173	-0.606851	-0.567087	-0.642234	-0.445372	-0.720675	-0.223315	-0.666803	F
EA_SLE_1317_23	GSE88884_ILL2	0.553334	-0.402813	-0.433948	0.722995	-0.172449	-0.406932	-0.639035	0.111239	-0.576064	0.238692	-0.0880104	-0.618236	-0.149091	-0.0914539	0.0955252	0.314864	0.0445439	-0.61468	-0.550084	0.123768	-0.551509	0.805671	-0.677245	-0.327318	-0.156276	0.49373	E
EA_SLE_1318_14	GSE88884_ILL1	0.183554	0.31638	-0.396609	0.272579	-0.365488	-0.218454	0.23704	-0.170449	-0.0282415	-0.335217	-0.719439	-0.280443	-0.0118364	-0.143774	0.387742	-0.648131	0.181189	0.341139	0.437286	-0.385026	-0.832389	0.419027	-0.443363	-0.660723	-0.173507	-0.439445	F
EA_SLE_1319_8	GSE88884_ILL2	-0.0868291	0.0396269	-0.692748	0.399463	-0.15701	-0.500405	-0.196388	0.327274	-0.578232	-0.530784	-0.102605	-0.505558	-0.145165	0.137865	0.74351	-0.512494	0.179085	-0.486392	-0.143002	-0.116781	-0.617203	0.250455	-0.199652	-0.148259	-0.214023	-0.464505	F
EA_SLE_1320_8	GSE88884_ILL2	-0.34486	-0.165483	0.291684	-0.778109	0.230603	0.480437	0.318693	-0.721141	0.542806	0.120449	-0.783535	0.105186	-0.193414	0.353731	-0.199238	-0.226003	-0.0708445	-0.0191115	0.565514	-0.354408	0.605435	-0.529866	-0.137764	-0.0409797	0.0344686	-0.102538	C
EA_SLE_1321_6	GSE88884_ILL1	0.584728	0.509719	0.0681607	-0.762307	0.325697	0.752831	0.151568	0.57726	-0.327333	-0.000564441	0.501065	0.297132	-0.137685	0.121402	-0.681875	0.524923	0.191039	0.462642	0.590346	-0.284018	0.248027	-0.474979	0.291136	0.43989	-0.0935863	-0.482351	D
EA_SLE_1322_14	GSE88884_ILL1	-0.468246	0.717234	-0.348402	0.46891	-0.297418	-0.786172	0.0385287	0.2898	-0.299553	-0.477814	0.548569	-0.133865	-0.522611	-0.062494	-0.498667	0.0101547	0.0523331	0.144211	-0.569895	-0.0323385	0.440109	0.268923	-0.408945	-0.6696	-0.0233636	-0.551173	F
EA_SLE_1323_6	GSE88884_ILL2	-0.405329	-0.0664671	-0.647425	0.3354	-0.446557	-0.40858	0.0225576	0.0487027	-0.247164	-0.563136	0.0375964	-0.177527	-0.409726	-0.0746582	-0.648524	-0.645956	0.00501562	-0.290436	0.772062	-0.51986	0.286271	-0.13751	-0.31951	-0.565865	-0.305329	-0.350881	F
EA_SLE_1325_8	GSE88884_ILL2	0.582538	-0.816681	0.676657	-0.557317	0.593962	0.697258	-0.298333	-0.448519	0.370235	0.401778	0.341255	0.145703	-0.0385555	0.201952	-0.675979	0.639215	-0.301959	-0.346887	0.659966	0.59132	0.676727	0.0740028	-0.0921683	0.755647	0.0421738	0.626213	D
EA_SLE_1328_18	GSE88884_ILL1	-0.239212	-0.511845	0.484261	-0.607711	0.405071	0.026193	-0.521452	-0.471857	-0.00572154	0.653884	0.461786	0.206709	-0.271457	-0.391188	-0.838935	0.704562	-0.233856	0.0137712	-0.486716	-0.0205131	0.190227	-0.265028	-0.38154	0.223086	-0.086297	0.136415	A
EA_SLE_1330_10	GSE88884_ILL1	-0.493015	-0.720359	-0.32277	-0.620533	0.686664	-0.225901	-0.40811	-0.830767	-0.239963	-0.175995	-0.856182	-0.577211	-0.58478	-0.75522	-0.83027	-0.167531	-0.45777	-0.7354	0.525618	0.194462	0.804315	-0.732678	0.254561	0.523516	-0.184189	-0.476169	A
EA_SLE_1331_10	GSE88884_ILL2	0.451239	0.763888	-0.508331	0.402833	0.332728	0.332672	0.663453	0.741807	0.578639	0.00972729	0.738317	0.730496	0.577957	0.500014	0.0335578	0.154202	0.420506	0.520431	-0.0657035	0.0839266	0.0966067	0.420858	0.431713	0.477743	0.286538	0.604573	G
EA_SLE_1332_12	GSE88884_ILL1	-0.510652	-0.124185	0.213901	-0.626398	-0.140115	-0.712905	0.304079	-0.163828	-0.0572919	-0.447622	-0.532132	0.297777	-0.158864	-0.26765	0.849089	-0.393491	-0.0758222	0.316399	-0.71885	-0.488027	0.661552	-0.26507	-0.13832	-0.596911	0.21202	-0.583344	F
EA_SLE_1333_6	GSE88884_ILL1	0.0927045	0.716837	-0.195262	-0.256006	0.332989	0.663219	0.788868	0.360818	0.49019	0.645726	0.0633903	0.448431	0.397857	0.412493	0.775501	0.349767	0.0882429	0.432715	0.346275	0.449701	0.643841	-0.0702602	0.698818	0.650133	0.27553	0.54131	G
EA_SLE_1334_20	GSE88884_ILL1	-0.28494	-0.576414	-0.685067	0.422513	-0.568916	-0.549396	-0.400947	-0.393999	-0.60455	-0.0996102	-0.81922	-0.584415	-0.413487	-0.430899	-0.506602	-0.665649	-0.184446	-0.399363	-0.302567	-0.49756	-0.543736	-0.519607	-0.500777	-0.521198	-0.246258	-0.724044	B
EA_SLE_1337_15	GSE88884_ILL1	-0.57417	-0.675561	-0.677075	-0.549653	0.0549157	-0.745272	0.269187	-0.723392	-0.389153	-0.21675	-0.584324	-0.402106	-0.116696	-0.444831	0.662935	-0.650782	-0.236268	0.00997158	-0.508456	-0.524371	0.663219	-0.589219	-0.0108561	-0.555209	-0.211274	-0.645683	B
EA_SLE_1340_12	GSE88884_ILL1	-0.1488	0.928773	-0.568512	0.743088	-0.122457	-0.318238	0.793528	0.842336	0.477619	-0.217909	0.913798	0.501332	0.748251	0.773677	0.959124	-0.743869	0.558777	0.724413	0.355016	0.464338	-0.0141099	0.517364	0.471037	-0.343454	0.27457	0.621902	H
EA_SLE_1341_8	GSE88884_ILL1	0.433636	-0.465191	0.629598	0.269148	-0.140872	0.630616	-0.606489	-0.302937	-0.425718	0.396578	-0.456772	-0.601137	-0.561927	-0.527389	-0.0926055	0.512364	-0.403399	-0.663489	-0.10607	0.542496	-0.603586	0.592503	0.15281	0.719935	-0.248654	0.360571	A
EA_SLE_1343_16	GSE88884_ILL2	0.410815	0.522193	0.74079	0.0336792	0.403536	0.537393	0.486177	0.637263	0.566814	0.378582	0.699515	0.607616	0.52023	0.582507	-0.362876	0.396325	0.165651	0.556448	0.0308772	0.401405	0.0296632	0.457028	0.379063	0.515773	0.342074	0.568189	G
EA_SLE_1344_11	GSE88884_ILL2	0.632527	-0.0598825	0.449811	0.326284	0.12726	0.67003	0.349711	0.551421	0.473669	0.219433	0.430026	0.501198	0.330037	0.62702	0.696446	0.645965	0.125359	-0.248594	0.622838	0.510947	-0.152934	0.722746	0.771408	0.63911	0.126563	0.763635	G
EA_SLE_1346_6	GSE88884_ILL2	0.527333	-0.0694819	0.00649966	-0.662689	0.704089	0.529938	0.461344	0.534209	0.358648	0.724037	0.989879	0.566474	0.643219	0.615567	0.196146	0.924053	0.353927	0.731452	0.754355	0.440769	0.131458	-0.373589	0.538325	0.315815	0.353317	0.374021	G
EA_SLE_1347_7	GSE88884_ILL2	-0.58282	-0.607284	0.641017	0.326618	-0.352512	-0.399446	-0.366218	0.0344312	-0.508903	-0.353071	-0.489894	-0.428571	-0.535212	-0.474045	0.521577	0.616704	-0.225346	-0.188604	0.404861	-0.104571	-0.180389	-0.342221	-0.511468	-0.145327	-0.0219257	-0.511803	B
EA_SLE_1348_12	GSE88884_ILL2	0.00978037	-0.664298	-0.384145	-0.165965	-0.266572	0.458651	-0.711734	-0.801005	-0.576328	0.215844	-0.734763	-0.728909	-0.342585	-0.729003	-0.564533	-0.123399	-0.364106	-0.379771	0.716439	-0.162905	-0.195815	-0.0927587	-0.584769	0.129872	-0.32249	-0.26855	A
EA_SLE_1349_12	GSE88884_ILL1	0.500711	-0.0423334	-0.286224	-0.53099	0.152154	0.230154	-0.784987	-0.26744	-0.447623	0.410596	-0.138578	-0.351446	-0.473872	-0.399468	-0.348509	0.587687	-0.174473	-0.374599	-0.914332	0.545115	-0.696907	-0.730543	-0.798863	0.444832	-0.14724	-0.309013	A
EA_SLE_1351_6	GSE88884_ILL2	0.15586	-0.779593	-0.222634	-0.678587	-0.222011	0.016563	-0.475548	-0.926681	-0.526786	-0.0235518	-0.777325	-0.688796	-0.664403	-0.703424	-0.652264	-0.418652	-0.437738	-0.452731	0.76638	-0.220558	0.672019	-0.626478	-0.705569	-0.258683	-0.434345	-0.458169	B
EA_SLE_1354_8	GSE88884_ILL2	-0.40147	0.73737	-0.320595	0.415166	-0.119466	-0.631181	0.483787	0.737729	0.314893	-0.52614	-0.733944	0.43628	0.477869	0.579911	0.516847	-0.715042	0.338953	0.587002	-0.436241	-0.226407	-0.310618	0.643325	0.474743	-0.379922	0.247253	0.520633	H
EA_SLE_1356_12	GSE88884_ILL1	-0.177776	0.718519	0.689237	0.403781	-0.427976	0.567348	0.688466	0.698702	0.501551	-0.0067858	0.62318	0.460273	0.523244	0.375155	0.716324	0.397602	0.189691	0.404833	0.548053	0.493431	-0.116548	0.216229	0.599245	0.643848	0.375915	0.711819	G
EA_SLE_1357_14	GSE88884_ILL2	0.466616	-0.101594	0.460856	-0.39052	0.384643	0.698977	-0.0307154	0.0420054	0.277328	0.48641	-0.0956566	0.18162	-0.0914468	-0.164648	-0.625421	-0.16651	-0.295161	0.0238115	0.687573	-0.327214	0.073765	-0.564766	-0.490409	0.40269	0.0987812	-0.250682	A
EA_SLE_1358_8	GSE88884_ILL2	0.630018	-0.413689	0.713823	0.43371	-0.317725	0.801371	-0.636518	0.531065	-0.0479036	0.729923	0.120182	-0.407245	-0.13583	0.149283	-0.668006	0.455079	-0.172352	-0.222851	0.787908	0.357615	-0.00945461	0.773404	-0.242212	0.607506	-0.0472911	0.72289	D
EA_SLE_1362_14	GSE88884_ILL1	-0.475664	-0.238165	-0.578884	0.138495	-0.710942	-0.587733	-0.125664	-0.283967	-0.54111	0.136954	-0.635807	-0.646039	-0.136601	-0.639767	-0.0946366	-0.734362	-0.164655	-0.187549	-0.511184	-0.539269	-0.348266	-0.325727	-0.435991	-0.731621	-0.254089	-0.741132	B
EA_SLE_1363_12	GSE88884_ILL2	-0.70773	0.148387	0.237851	-0.168742	-0.501283	-0.691579	0.547113	-0.695976	0.356754	-0.573048	-0.0962627	0.435637	-0.00848258	-0.094792	-0.161473	-0.211971	0.0161685	0.549779	-0.800711	-0.414925	-0.632776	-0.158164	-0.409608	-0.715276	0.0443582	-0.41964	F
EA_SLE_1365_6	GSE88884_ILL2	0.552975	0.654716	-0.275509	-0.095484	0.24809	0.388932	0.450954	-0.502695	0.516409	0.0849356	0.0896285	0.269282	0.319575	0.0986541	0.763376	0.15495	0.223309	0.125434	0.6493	0.545533	0.0110435	-0.0508956	0.767696	0.640141	0.287263	0.632321	G
EA_SLE_1366_17	GSE88884_ILL1	0.459552	-0.586123	-0.268091	0.166888	0.239811	0.191898	-0.766029	-0.637681	-0.597599	-0.268011	-0.519401	-0.549329	-0.590308	-0.207284	-0.62381	0.258803	-0.28096	-0.762177	0.794234	-0.222924	-0.276563	-0.602279	-0.630496	0.319554	-0.304303	-0.0477094	A
EA_SLE_1367_14	GSE88884_ILL1	0.493762	0.368311	0.273136	0.34647	0.0117701	0.554078	0.195279	0.37839	0.431878	0.688368	0.699292	0.216384	-0.194469	0.631267	0.26114	-0.369798	0.0018738	0.416751	-0.713564	0.557931	0.0210984	0.507557	-0.693148	0.623403	0.226453	0.564578	G
EA_SLE_1369_6	GSE88884_ILL1	-0.0630479	-0.751801	-0.531563	-0.382826	-0.0420247	-0.303321	-0.0436011	-0.814226	-0.598472	0.310929	-0.946889	-0.624178	-0.521891	-0.552228	-0.140749	-0.126251	-0.191226	-0.463026	0.683389	-0.525856	0.561879	-0.611212	-0.547769	-0.619929	-0.386783	-0.562786	B
EA_SLE_1370_14	GSE88884_ILL1	0.664517	0.820496	0.418346	0.868058	-0.360151	0.612681	0.292568	0.807527	0.140451	0.517768	0.614011	0.397	0.413797	0.529929	0.688095	0.562186	0.339566	0.25	-0.345052	0.389985	0.201471	0.797199	0.128799	0.744373	0.336403	0.537767	G
EA_SLE_1373_6	GSE88884_ILL1	0.0119032	-0.564423	-0.393511	0.234377	-0.506848	-0.166931	-0.39483	-0.495855	-0.622234	-0.388794	-0.847647	-0.614837	-0.530269	-0.564938	-0.542363	-0.420107	-0.325165	-0.458216	-0.0542247	-0.498276	-0.620719	0.393705	-0.313147	-0.36002	-0.363274	-0.542311	B
EA_SLE_1374_6	GSE88884_ILL1	-0.346162	-0.494327	-0.383185	-0.662847	-0.35846	-0.793529	-0.242085	-0.57308	-0.355545	-0.00206987	-0.377074	-0.281429	-0.154412	-0.168439	-0.626027	-0.124243	-0.155048	0.031643	-0.183457	-0.569522	-0.438152	-0.292227	-0.446089	-0.590719	-0.206356	-0.610233	B
EA_SLE_1376_6	GSE88884_ILL1	0.521443	0.391145	0.638099	-0.454925	0.139216	0.803846	-0.18732	0.503754	0.366802	0.751755	0.316618	0.356834	0.33414	0.444051	-0.296305	0.535244	-0.0347461	0.0140407	0.689226	0.537139	0.658877	0.309712	0.4462	0.756643	0.223871	0.579398	D
EA_SLE_1377_8	GSE88884_ILL1	-0.0422387	-0.36587	0.668203	0.113386	0.656407	0.496156	-0.490016	-0.287336	0.135429	0.202678	-0.149368	0.044924	0.0527918	-0.0133973	-0.646688	0.741282	-0.240168	-0.404339	0.078656	0.339517	0.628129	-0.028646	-0.587049	0.599653	0.0279929	0.30816	A
EA_SLE_1379_14	GSE88884_ILL1	-0.268756	0.414544	-0.742964	0.557613	0.411685	0.0705146	0.587386	0.494152	0.20421	-0.546158	-0.601357	0.169725	0.689723	0.342844	0.953507	-0.265329	0.281899	0.589776	0.444062	-0.427538	-0.475459	-0.245254	0.611974	-0.489707	0.15227	-0.172446	H
EA_SLE_1380_8	GSE88884_ILL2	-0.499528	-0.0978457	-0.271749	-0.0957828	-0.763065	-0.657295	-0.577884	-0.551967	-0.563832	0.51589	-0.56991	-0.482744	-0.382693	-0.482971	-0.464024	-0.227293	-0.245279	0.0373827	-0.552206	-0.0679571	-0.587838	0.0425919	-0.0323753	-0.541488	-0.220389	-0.581118	B
EA_SLE_1382_6	GSE88884_ILL2	0.734356	0.254168	0.688169	0.086995	0.224146	0.843774	-0.13734	0.520807	0.294584	0.671304	0.0417526	0.311507	0.218847	0.36485	-0.676486	0.569662	-0.0123447	-0.250122	0.437383	0.153992	-0.574165	0.424153	0.483917	0.757274	-0.0342578	0.47604	D
EA_SLE_1383_8	GSE88884_ILL2	0.212448	-0.342719	-0.590279	-0.41258	0.344118	-0.0534014	0.286325	-0.391773	-0.0399538	0.194581	0.0789682	-0.0907372	0.0910315	0.456267	-0.445832	0.0671178	0.282651	-0.100891	0.439045	-0.352592	0.832467	-0.0200054	-0.64562	-0.0652601	-0.034061	0.185515	C
EA_SLE_1384_10	GSE88884_ILL2	0.516889	-0.210189	-0.0388592	0.433163	-0.0213421	0.648762	-0.504707	-0.500081	-0.416701	-0.247222	-0.247175	-0.349201	0.228627	-0.365163	0.00130117	-0.176303	-0.112845	-0.109725	-0.0542882	0.511402	-0.720093	0.474534	-0.345937	0.6532	-0.121484	0.147062	E
EA_SLE_1385_12	GSE88884_ILL2	0.499333	0.271804	0.299914	0.455122	-0.577608	0.661893	0.0424324	-0.00413774	-0.269482	0.400583	-0.779338	-0.404997	0.329009	-0.256712	0.495652	-0.273822	-0.0929178	0.0527963	0.401778	0.372	-0.560352	0.0621383	0.466202	0.62015	0.0501342	0.321326	E
EA_SLE_1389_12	GSE88884_ILL1	-0.681436	0.0313817	-0.277195	-0.477493	0.318081	-0.633701	0.316873	0.555453	-0.0323648	-0.332353	-0.303779	-0.0459142	-0.359263	0.439102	-0.582769	-0.431516	0.248199	0.585293	-0.594029	-0.597565	0.734288	0.172898	0.0245597	-0.681943	-0.222386	-0.566882	F
EA_SLE_1391_10	GSE88884_ILL1	0.443391	-0.686007	-0.114617	0.271818	0.715414	0.472668	-0.370826	0.317325	-0.248692	0.728949	0.374419	-0.192271	0.0364517	0.534444	-0.596479	0.591122	0.251123	-0.433005	0.767649	0.369611	0.743151	0.183193	-0.440977	0.558591	-0.0470539	0.391219	D
EA_SLE_1394_26	GSE88884_ILL1	0.466429	0.528437	0.538754	-0.221185	0.597097	0.603763	0.123758	0.502026	0.51289	-0.218594	0.645325	0.431514	0.499111	0.461348	0.456807	0.451479	0.14989	-0.00345867	-0.593355	0.527168	0.676017	0.267361	0.502239	0.699743	0.223511	0.54083	G
EA_SLE_1395_10	GSE88884_ILL2	-0.240809	-0.219647	-0.356402	0.0101025	0.601077	-0.68491	0.59381	-0.617775	0.360501	-0.224203	0.195378	0.171949	0.35917	0.0840288	0.086066	0.25728	0.163966	-0.074297	-0.0965696	-0.281023	0.830359	-0.481953	0.0169443	-0.278882	0.171149	0.0370692	C
EA_SLE_1397_6	GSE88884_ILL1	0.75246	-0.653701	-0.693756	0.574794	-0.0676461	0.668632	-0.562824	0.129173	-0.400706	0.209672	0.499815	-0.446666	-0.111112	-0.436304	0.582958	0.423559	-0.303559	-0.498424	-0.507905	0.529387	0.316485	-0.378488	0.617065	0.653706	-0.330294	0.273299	E
EA_SLE_1399_8	GSE88884_ILL2	0.218377	-0.09761	-0.714621	0.0437527	-0.603707	0.30381	0.60275	-0.432462	0.164019	0.332737	0.567695	-0.0970714	-0.115993	-0.538391	0.951	-0.648431	0.0449951	0.399135	0.187245	0.252337	-0.780831	-0.419364	0.236019	0.358594	0.123249	0.168549	E
EA_SLE_1401_10	GSE88884_ILL2	-0.569704	0.305994	-0.43638	-0.497759	0.0760125	-0.689322	0.610415	0.602593	-0.185398	-0.505473	-0.235693	0.124108	-0.374806	0.321987	-0.382382	-0.703228	0.130263	0.4311	-0.248088	-0.594812	0.886259	-0.350587	-0.270316	-0.704509	0.0841565	-0.655969	F
EA_SLE_1402_12	GSE88884_ILL1	-0.616163	0.713313	0.714449	-0.245815	0.389048	-0.0806355	0.535678	-0.647791	0.402048	-0.0960352	0.357263	0.419637	-0.171431	-0.136281	0.834899	0.58789	-0.0523698	-0.0365167	-0.752119	-0.0182773	-0.623944	0.388339	0.613003	0.0353107	0.243167	0.268693	H
EA_SLE_1404_12	GSE88884_ILL1	0.0466642	-0.85945	-0.350427	-0.669024	0.167925	-0.0671722	-0.676985	-0.838826	-0.471536	-0.212389	-0.940576	-0.629421	-0.701359	-0.424324	-0.676818	0.622714	-0.457898	-0.665546	-0.533553	-0.0768904	-0.0308385	-0.628684	-0.100131	0.04917	-0.352483	-0.497014	B
EA_SLE_1405_10	GSE88884_ILL2	-0.199338	0.624056	-0.48353	-0.472356	-0.378153	-0.179039	0.209974	-0.677719	-0.113838	-0.360249	-0.686982	0.130492	-0.660972	-0.638771	-0.636812	-0.598622	-0.261769	-0.194168	-0.395458	-0.159784	-0.879865	-0.649779	0.379863	0.331191	0.0292714	-0.327068	B
EA_SLE_1409_14	GSE88884_ILL1	0.408053	-0.62204	0.402354	-0.53343	0.430223	0.678051	-0.720654	-0.478227	-0.466178	0.654293	0.645325	-0.583487	-0.141502	-0.488326	0.201789	0.213335	-0.295232	-0.652815	0.392027	0.353261	-0.438653	-0.172303	-0.177635	0.563322	-0.292016	-0.283586	A
EA_SLE_1410_6	GSE88884_ILL2	0.317811	-0.767768	-0.356249	-0.686842	0.515368	0.360231	-0.00722298	-0.631608	0.38643	-0.0813736	-0.17811	0.0550521	-0.0761691	0.155418	-0.734834	0.168711	-0.209131	-0.163552	0.945611	0.230724	0.389754	-0.741347	-0.536221	0.446048	-0.0489225	0.312033	A
EA_SLE_1411_8	GSE88884_ILL2	-0.474068	0.707005	-0.699728	-0.296362	-0.496341	-0.619013	-0.0487445	-0.568061	-0.218794	-0.331747	-0.511279	-0.491571	-0.305949	-0.558372	-0.639104	-0.844751	-0.155126	-0.045711	-0.419742	-0.6171	-0.186711	-0.601845	-0.708236	-0.720064	-0.0108075	-0.663689	B
EA_SLE_1413_10	GSE88884_ILL1	0.315693	-0.374785	-0.286554	0.381613	-0.0327437	0.55239	0.227264	0.604659	0.252641	0.45758	0.296533	0.0603571	0.407965	-0.521405	0.966519	-0.440287	0.118074	0.609488	-0.801653	0.34533	-0.391113	-0.415937	0.625851	0.340588	0.0273079	-0.236707	E
EA_SLE_1414_16	GSE88884_ILL1	-0.695532	-0.778483	-0.434962	-0.637513	-0.563791	-0.362082	-0.602289	-0.865037	-0.651621	0.195549	-0.993274	-0.822591	-0.61295	-0.751671	-0.525992	-0.70141	-0.463532	-0.704133	-0.431076	-0.326352	-0.708841	-0.561141	-0.324366	-0.109518	-0.495244	-0.6378	B
EA_SLE_1415_8	GSE88884_ILL2	-0.169991	-0.751674	-0.388169	-0.415927	-0.234861	-0.559107	0.146194	-0.761773	-0.354746	-0.0529873	-0.657857	-0.498998	-0.544758	-0.470315	-0.510288	-0.630374	-0.180057	-0.429843	0.402444	-0.447066	0.321203	-0.56455	-0.764686	-0.545111	-0.138618	-0.689407	B
EA_SLE_1417_10	GSE88884_ILL1	-0.328389	0.648371	-0.653339	0.212718	-0.316656	-0.647083	0.400503	0.645348	0.340139	0.102145	0.850027	0.233377	0.519524	0.465563	0.5865	-0.65325	0.424812	0.570187	0.445212	-0.583216	0.586599	-0.312064	-0.548785	-0.695029	0.169894	-0.385172	H
EA_SLE_1418_12	GSE88884_ILL2	0.604202	0.439164	0.578515	0.509095	0.103302	0.651749	0.0542633	0.348758	0.448981	0.719991	0.50211	0.435198	0.158246	0.430622	-0.579879	0.382883	0.0331973	0.338974	-0.136085	0.571099	0.0143723	0.471748	-0.0224972	0.693049	0.235101	0.657891	G
EA_SLE_1420_15	GSE88884_ILL1	-0.341673	-0.338673	-0.559044	0.634407	-0.178182	-0.350799	-0.556064	0.129379	-0.350781	-0.677011	-0.249357	-0.406736	0.54392	-0.409238	-0.519229	0.218001	-0.16638	-0.194934	0.176878	0.136475	0.0102459	0.276215	-0.606267	-0.296094	-0.0925234	0.0323944	E
EA_SLE_1421_10	GSE88884_ILL1	-0.466559	-0.918367	-0.458382	-0.531214	0.241011	-0.564765	-0.57027	-0.771577	-0.472846	0.112897	-0.611729	-0.588155	-0.59955	-0.489607	-0.656649	-0.404696	-0.238846	-0.231221	-0.461109	-0.422443	0.0981313	-0.494499	-0.731687	-0.582998	-0.379578	-0.649983	B
EA_SLE_1422_8	GSE88884_ILL1	-0.466181	-0.913861	-0.36969	-0.263387	-0.0507685	-0.677376	0.257872	-0.850976	-0.456159	-0.394665	-0.879596	-0.15484	-0.751524	-0.384186	-0.725611	-0.260857	-0.285655	-0.658699	-0.464224	-0.494793	0.519291	0.392279	-0.00563872	-0.713909	-0.371786	-0.0839068	B
EA_SLE_1423_20	GSE88884_ILL2	0.586358	-0.486077	-0.435112	-0.452775	-0.0559907	0.361115	-0.583719	-0.406637	-0.385772	0.541926	-0.331705	-0.581124	-0.430238	-0.357803	-0.215438	0.0782316	-0.291729	-0.525418	-0.226177	0.550293	-0.726203	0.455507	-0.0531538	0.756586	-0.291675	0.401505	A
EA_SLE_1424_8	GSE88884_ILL2	0.40994	0.292104	0.152666	0.181024	-0.253749	0.382443	-0.520155	0.13255	-0.247878	0.787117	0.392275	-0.473043	0.27901	0.137024	-0.663421	0.651128	0.116723	-0.055307	-0.241572	0.481311	-0.25978	0.658022	0.820968	0.560066	0.123453	0.454504	D
EA_SLE_1427_6	GSE88884_ILL1	0.520706	0.567895	0.45551	0.693911	-0.0951108	0.669176	-0.411414	0.437826	0.224358	0.216369	0.915289	-0.0708044	0.61765	0.436703	0.143975	0.853813	0.179637	-0.164422	0.952756	0.55356	0.201321	0.666329	0.0781181	0.609464	0.252627	0.688833	D
EA_SLE_1428_6	GSE88884_ILL2	0.228835	-0.628814	0.0863439	-0.580101	-0.116391	0.51244	-0.626013	-0.781994	-0.0934961	0.742503	0.0037755	-0.6329	-0.468497	-0.410263	-0.739206	0.0132873	-0.426008	-0.346907	0.132373	0.476405	0.517529	-0.4944	-0.348102	0.752785	-0.242571	0.148948	A
EA_SLE_1430_10	GSE88884_ILL1	0.0498349	-0.182696	0.687859	-0.530331	-0.220334	0.60712	-0.581664	-0.374131	-0.533706	0.438175	-0.265623	-0.527536	-0.414607	-0.328776	-0.585508	0.664424	-0.318682	-0.0779876	0.603674	0.383714	0.519191	-0.173214	0.302143	0.291675	-0.108693	-0.422847	A
EA_SLE_1432_10	GSE88884_ILL2	-0.145862	-0.0588534	-0.294186	0.535456	-0.471595	-0.372399	-0.158829	0.491016	-0.330988	-0.445861	0.592182	-0.375721	-0.286624	-0.380111	0.464144	-0.388338	0.0182096	0.266134	0.283625	-0.00072711	-0.142278	0.719465	-0.7207	-0.546823	-0.0174071	-0.344304	E
EA_SLE_1436_12	GSE88884_ILL2	-0.532743	-0.722677	-0.717551	0.0225375	-0.402073	-0.838463	-0.226806	-0.767136	-0.546697	-0.259396	-0.65003	-0.526237	-0.354462	-0.65519	-0.369207	-0.412407	-0.255856	-0.294954	-0.717382	-0.217018	-0.738987	-0.394995	-0.505032	-0.642066	-0.305806	-0.564787	B
EA_SLE_1440_9	GSE88884_ILL1	-0.31504	-0.446818	-0.283708	-0.442277	-0.112338	-0.551181	-0.0319436	-0.349485	-0.55305	0.0848188	-0.709488	-0.40015	-0.341246	-0.161711	-0.370352	-0.361031	0.0798505	0.0751959	-0.0796396	-0.51426	0.412856	-0.492009	-0.668319	-0.673485	-0.322655	-0.726582	B
EA_SLE_1441_10	GSE88884_ILL2	0.0294783	-0.647578	0.486584	-0.473968	0.101707	-0.644581	-0.536399	-0.0608425	-0.354603	-0.551482	-0.517034	-0.489375	0.208489	0.24036	-0.12328	0.679572	-0.0351951	-0.47252	0.518228	0.0355934	0.242605	-0.558918	0.316803	0.240529	-0.173637	-0.203609	C
EA_SLE_1442_6	GSE88884_ILL1	0.223674	0.588738	0.655032	-0.659877	-0.561874	0.873874	0.505758	0.556491	0.356819	0.478742	0.419271	0.366181	-0.31012	-0.0413503	-0.155339	-0.316414	-0.167367	0.359486	-0.321126	0.246721	0.681002	-0.132403	0.518547	0.790481	0.144965	0.375116	G
EA_SLE_1446_12	GSE88884_ILL1	0.428437	0.0978769	0.786686	-0.594456	0.520898	0.690602	-0.388657	0.523196	0.28379	0.244524	0.666646	0.439657	0.366713	0.394789	-0.550555	0.974833	0.276681	-0.0519884	0.513344	0.539291	0.443573	0.31447	0.00258894	0.673629	0.203395	0.58184	D
EA_SLE_1447_12	GSE88884_ILL1	0.511441	0.746634	-0.149071	0.576834	-0.79048	0.801697	0.0563822	0.267661	0.310131	-0.142697	0.735715	0.209678	-0.30476	-0.412772	-0.00702017	-0.418914	-0.220533	-0.178384	0.823746	-0.0493617	-0.663632	-0.248093	0.599538	0.527424	-0.037302	-0.0752077	E
EA_SLE_1448_14	GSE88884_ILL1	0.323953	0.856817	-0.705379	0.0637595	-0.00872813	-0.170074	0.661322	0.763788	0.117688	0.441121	0.64349	0.634067	0.48552	0.697517	0.740353	0.145499	0.55967	0.654963	0.811308	0.288213	0.383338	0.333641	0.328075	-0.250621	0.248193	-0.0408934	G
EA_SLE_1449_8	GSE88884_ILL1	0.198427	0.590005	-0.0493911	-0.211288	0.285803	0.57934	0.477138	0.343785	0.505385	-0.580476	0.318189	0.427211	0.387131	0.555761	-0.00855315	0.503568	0.227311	0.268506	0.536054	0.423394	0.633998	0.123848	0.788778	0.520933	0.351835	0.540877	G
EA_SLE_1451_6	GSE88884_ILL1	0.0942505	0.624488	-0.395886	0.400899	-0.0766405	-0.430629	0.483855	0.579945	0.410957	-0.102081	0.630667	-0.0407694	0.108572	0.293186	0.681847	-0.685794	0.0046386	0.199518	0.766794	-0.341677	0.877517	-0.0841865	-0.137235	-0.0692514	0.162413	0.062017	H
EA_SLE_1453_18	GSE88884_ILL1	0.379823	-0.447707	0.125741	0.733831	-0.509182	-0.44592	-0.36121	0.508812	-0.230257	0.19734	0.392714	-0.422406	0.559606	0.282108	-0.427766	0.201737	0.157779	0.202272	-0.835835	0.214898	0.875824	0.808202	0.039383	-0.209268	0.0799647	0.487983	E
EA_SLE_1455_6	GSE88884_ILL2	-0.0911302	-0.249363	0.218583	-0.72603	-0.212623	-0.0224052	0.0554196	-0.535472	-0.46014	-0.178658	-0.029009	-0.241726	-0.589424	-0.341389	-0.580733	-0.190636	-0.209497	-0.45813	0.938287	-0.461846	0.150747	-0.0876008	-0.77792	-0.44897	-0.179231	-0.491374	B
EA_SLE_1457_13	GSE88884_ILL2	0.286089	0.700593	-0.656491	-0.0806603	-0.100198	0.391476	0.420686	-0.00959507	0.219254	-0.589966	0.554525	0.495075	0.576792	-0.27368	0.348305	-0.625067	0.0296539	0.46954	-0.613092	0.392466	-0.681525	0.12492	0.290671	0.129452	-0.103928	0.17724	H
EA_SLE_1459_6	GSE88884_ILL1	-0.395843	-0.259327	-0.585009	-0.383957	-0.418943	-0.639961	-0.0690268	-0.793099	-0.508037	-0.313952	-0.828453	-0.528666	-0.65936	-0.564502	-0.459315	-0.63559	-0.277882	-0.47546	-0.58872	-0.540265	0.310838	-0.633577	-0.536105	-0.6142	-0.337746	-0.722861	B
EA_SLE_1460_8	GSE88884_ILL2	-0.645927	-0.234216	0.716357	-0.609566	-0.273218	0.632337	0.482339	-0.852257	0.119694	-0.154553	-0.843777	-0.451038	-0.59898	-0.542608	0.854216	-0.161861	-0.283515	-0.39261	0.336539	-0.368067	-0.744535	0.246971	0.647957	0.364407	-0.00638813	0.253384	A
EA_SLE_1461_6	GSE88884_ILL2	0.596231	0.399346	0.703358	0.263275	0.193087	0.582979	0.335067	0.634046	0.485972	0.559204	0.544402	0.517015	0.103706	0.492771	-0.248334	0.515186	0.237481	0.385177	0.332459	0.472727	0.351927	0.230787	0.253705	0.691515	0.241313	0.623564	G
EA_SLE_1463_10	GSE88884_ILL2	0.503959	-0.124506	-0.36216	-0.611125	0.624574	0.112745	-0.0132858	-0.793113	-0.211126	-0.467415	-0.62432	-0.0460878	-0.529647	-0.228584	-0.550517	-0.362614	-0.173443	-0.305534	0.562169	0.150551	-0.686443	-0.517297	0.629006	0.322084	-0.216301	0.180558	A
EA_SLE_1469_16	GSE88884_ILL1	-0.500664	0.252231	-0.0349962	-0.0476362	-0.221367	0.0808494	0.630034	0.661633	0.292465	-0.617036	0.475459	0.261758	-0.214083	0.241938	0.281343	-0.766362	0.209514	0.558236	0.28434	-0.487539	0.958535	-0.520457	0.395357	-0.396458	0.136987	-0.483015	H
EA_SLE_1471_12	GSE88884_ILL2	0.233404	-0.170916	0.588779	0.370571	0.185822	0.482258	-0.0209279	0.00379024	0.467983	0.27052	0.775818	0.297354	-0.520121	0.356387	-0.521898	-0.258571	-0.117315	-0.213523	0.0605754	0.487351	0.579697	0.474414	-0.132826	0.513203	0.27298	0.596394	D
EA_SLE_1474_12	GSE88884_ILL2	0.653144	0.636958	-0.6001	-0.242981	-0.373829	0.628427	-0.495607	-0.372137	-0.422317	-0.0162324	0.557376	-0.503705	-0.431635	-0.401171	-0.41259	-0.0209098	-0.14033	-0.510941	0.944125	0.389777	-0.728172	0.369774	0.106448	0.738406	-0.204621	0.399769	D
EA_SLE_1475_18	GSE88884_ILL1	-0.384542	-0.271995	-0.556749	-0.598663	0.0178371	-0.664678	-0.406971	-0.434369	-0.596975	0.272215	-0.270544	-0.452927	-0.0328753	-0.10368	-0.528953	0.409229	0.0185813	-0.292346	-0.257734	-0.353981	-0.0856943	-0.105855	-0.499674	-0.545929	-0.177429	-0.552828	B
EA_SLE_1478_20	GSE88884_ILL1	-0.678452	0.471988	-0.647581	0.751671	-0.563113	-0.732142	0.660301	0.776853	0.0113955	-0.567901	0.506837	0.452785	0.490282	0.343818	0.953221	-0.832534	0.285677	0.339707	-0.392042	-0.472329	-0.623324	0.1602	0.484147	-0.728264	0.138796	-0.13413	H
EA_SLE_1479_12	GSE88884_ILL2	0.198586	0.666425	-0.659377	-0.624803	0.112709	0.381381	0.285037	0.786507	0.396046	-0.534642	0.637905	0.468213	0.695986	0.611718	0.602095	0.167234	0.437233	0.643165	-0.540591	-0.0762806	0.494182	-0.407285	0.10729	0.348935	0.267426	0.187309	H
EA_SLE_1480_10	GSE88884_ILL1	0.66823	-0.677294	0.618046	-0.180745	0.272812	0.609627	-0.334304	0.439917	0.324574	0.636699	0.490879	0.453272	0.245135	0.541295	-0.622455	0.779366	0.119096	0.101367	0.584411	0.603029	0.346551	0.208086	0.673618	0.616798	0.0766212	0.49821	D
EA_SLE_1481_8	GSE88884_ILL1	-0.325129	0.802881	0.697581	0.575084	0.228287	-0.166139	0.398954	0.725949	0.346771	0.215463	0.746738	0.414799	0.481372	0.702476	0.377566	0.63988	0.433642	0.823234	-0.598375	0.447011	0.879025	0.835761	0.0550088	-0.268693	0.408584	0.71432	G
EA_SLE_1482_8	GSE88884_ILL1	-0.156183	0.71027	0.670097	0.784285	-0.459977	-0.0228874	-0.348009	0.809611	-0.220114	-0.760613	0.666527	0.0557794	0.493391	0.282733	0.321028	0.450064	0.270082	0.0115978	-0.590887	0.269817	-0.976173	0.838398	0.76159	-0.263663	0.309307	0.565957	E
EA_SLE_1484_14	GSE88884_ILL1	-0.525232	0.497275	0.527338	0.66034	0.409227	-0.628908	0.621478	0.698379	0.485172	-0.686859	0.700435	0.643937	0.578381	0.589285	0.0968264	0.552922	0.420883	0.740715	0.412876	0.397673	0.649887	0.844263	0.164678	-0.768953	0.356982	0.676864	G
EA_SLE_1485_8	GSE88884_ILL1	-0.367767	-0.837835	-0.546506	-0.39265	-0.163552	-0.425165	-0.266767	-0.800939	-0.287421	-0.453065	-0.599067	-0.387107	-0.314308	-0.572955	-0.294433	-0.675775	-0.333066	-0.649743	-0.382136	-0.366567	0.582091	-0.674001	-0.266949	-0.408858	-0.265648	-0.547649	B
EA_SLE_1488_20	GSE88884_ILL1	-0.46515	0.591993	-0.602596	0.705602	-0.436234	-0.632236	0.620493	-0.122125	-0.00440865	-0.619233	0.531584	0.260073	0.1239	0.140424	0.909997	-0.711067	0.114366	0.324758	-0.642355	-0.44549	-0.395606	-0.623206	0.495091	-0.790816	-0.0664751	-0.532615	H
EA_SLE_1489_12	GSE88884_ILL1	0.580535	0.350415	0.263488	0.244351	0.0656746	0.773773	-0.458945	0.430981	0.287654	0.4807	0.540626	0.228014	0.635634	0.554125	0.36623	0.551342	-0.0331384	-0.306471	0.0560203	0.64612	-0.649687	0.381542	0.185118	0.723188	-0.126122	0.625467	D
EA_SLE_1492_18	GSE88884_ILL1	0.532312	-0.703526	0.289958	-0.310807	0.618812	0.658776	0.107376	-0.689504	0.225762	0.572402	-0.128766	-0.0585735	-0.427813	0.108226	-0.242969	0.551482	-0.291911	-0.133179	0.43429	0.45117	0.563293	-0.471501	0.287913	0.639487	-0.0898968	0.398747	A
EA_SLE_1493_6	GSE88884_ILL1	-0.405026	-0.484522	-0.631263	-0.505065	-0.639477	-0.686921	-0.428911	-0.533474	-0.557575	0.526119	-0.0462261	-0.548539	-0.216884	-0.595565	-0.408624	-0.588972	-0.17693	-0.235012	-0.474696	-0.467116	-0.262014	-0.565406	-0.606727	-0.579887	-0.276989	-0.683074	B
EA_SLE_1494_8	GSE88884_ILL1	-0.648886	0.644732	0.0236222	0.44061	-0.0724915	-0.78812	0.617442	-0.219921	0.616553	-0.459706	0.865573	0.694925	0.792438	0.391342	0.957601	0.143641	0.339249	0.505777	-0.96751	-0.126055	-0.709016	-0.548419	0.0431407	-0.809663	0.355929	0.181193	H
EA_SLE_1495_13	GSE88884_ILL1	0.464458	-0.419461	-0.62152	0.586699	0.138035	-0.0162567	-0.410463	-0.000956049	-0.0998982	-0.452984	-0.606555	-0.246407	-0.410965	0.157223	0.59274	-0.386906	0.0662148	-0.598526	-0.808992	0.285719	0.945065	0.0196838	-0.818001	0.510978	0.0178004	0.446575	E
EA_SLE_1498_8	GSE88884_ILL2	-0.314532	-0.425711	-0.170639	-0.191026	0.194464	-0.469721	-0.173071	-0.535793	-0.220161	-0.237674	-0.332602	-0.0878337	-0.56929	0.099075	0.407278	0.614697	0.139229	-0.306454	-0.840245	0.505385	-0.147554	-0.424237	-0.389989	0.508346	0.0915008	0.394302	C
EA_SLE_1499_10	GSE88884_ILL2	0.54162	0.664952	-0.634124	-0.578006	0.465904	-0.192613	-0.587077	0.640758	-0.132563	-0.0215432	0.67315	0.269756	0.78926	0.160239	0.658077	0.169465	0.332165	0.359555	-0.0313164	0.389509	0.0472107	-0.215208	0.581467	0.45328	0.150817	0.0380695	G
EA_SLE_1501_14	GSE88884_ILL1	-0.455616	0.579282	-0.671518	-0.159147	-0.519432	-0.679877	0.0582211	-0.166213	-0.320904	-0.310911	-0.706145	-0.27339	-0.154594	-0.201974	-0.34113	-0.868358	-0.0124452	-0.0688244	-0.155697	-0.629922	-0.275865	-0.458286	-0.700206	-0.715473	-0.121234	-0.676332	F
EA_SLE_1502_8	GSE88884_ILL1	-0.229241	0.878042	-0.0412057	-0.270609	0.274452	0.549242	0.804343	0.690041	0.644088	-0.392512	0.231288	0.589352	-0.109841	0.413159	0.460455	-0.626275	0.291437	0.579684	0.83539	-0.423149	0.179816	-0.382675	0.249469	0.0904395	0.255236	0.154606	H
EA_SLE_1505_9	GSE88884_ILL1	-0.583845	0.745772	0.776825	0.433742	-0.0261988	-0.600566	0.574876	0.711376	0.392393	-0.411542	0.9684	0.673847	0.674829	0.623743	0.8212	0.683147	0.425825	0.611005	-0.892502	-0.293183	0.631906	0.0776282	-0.212621	-0.475508	0.387875	-0.026297	H
EA_SLE_1507_10	GSE88884_ILL1	0.18609	-0.357493	0.531137	0.384498	-0.140743	0.589669	-0.67176	0.480427	-0.329956	0.0458328	0.439513	-0.544605	-0.21139	-0.50879	-0.405522	0.640177	-0.356739	-0.415546	0.199956	0.617422	-0.390971	0.618161	0.422324	0.787245	-0.0505253	0.481515	D
EA_SLE_1508_12	GSE88884_ILL2	0.598884	0.0584727	-0.41538	-0.455479	0.670184	0.498965	0.438562	-0.0500254	0.496061	0.581716	0.661865	0.280043	0.346424	0.155188	-0.546622	0.759003	0.172376	0.333423	0.774214	0.487262	0.320025	-0.370159	0.709328	0.638955	0.155473	0.572623	D
EA_SLE_1509_10	GSE88884_ILL1	-0.594025	0.563614	0.0247113	0.735427	-0.397883	-0.751348	0.647571	0.646534	-0.0148935	-0.474636	-0.241863	-0.0890362	0.438061	0.335152	0.903808	-0.633457	0.29179	0.582481	0.0510791	-0.409261	-0.671854	0.483185	0.177831	-0.605804	0.330234	0.134901	H
EA_SLE_1511_12	GSE88884_ILL2	0.577014	-0.580594	0.166965	0.212296	0.127846	0.452459	-0.410393	0.131365	-0.473721	0.316051	0.528475	-0.27556	-0.424337	-0.413692	0.479354	-0.612124	-0.187465	-0.154106	-0.433408	-0.057668	-0.649321	-0.639023	0.297233	0.301715	-0.0860753	-0.468102	E
EA_SLE_1513_12	GSE88884_ILL1	0.218532	0.396865	0.742359	-0.0503143	0.095855	0.635836	0.226291	0.580299	0.536592	0.0544576	0.765348	0.571764	0.63243	0.573482	0.147689	0.678568	0.313462	0.43213	0.465527	0.549773	0.615597	0.379392	0.308328	0.533837	0.346732	0.619536	G
EA_SLE_1515_12	GSE88884_ILL2	-0.251833	0.681137	-0.587713	0.634013	-0.343666	-0.558056	0.268013	0.858278	0.286567	-0.581004	0.875295	0.406587	0.445295	0.513267	0.887396	-0.897789	0.361296	0.0550899	0.362586	-0.336476	-0.655823	0.5628	0.598431	-0.296909	0.114815	0.25548	H
EA_SLE_1516_12	GSE88884_ILL1	-0.40903	0.592711	-0.54411	0.0768181	-0.511638	-0.633361	0.417955	0.373877	-0.240081	0.418633	0.849234	0.266666	0.359479	0.176934	0.870105	-0.17084	0.313065	0.201618	-0.125097	-0.376751	-0.250704	-0.282127	0.164782	-0.684163	-0.0505562	-0.550158	H
EA_SLE_1517_6	GSE88884_ILL2	-0.659032	0.933437	-0.710878	0.674943	-0.490862	-0.658239	0.74753	0.84894	0.155467	0.240652	0.765697	0.320995	0.422645	0.455909	0.927198	-0.857723	0.409786	0.729454	-0.71099	-0.405075	-0.0483823	0.3122	-0.0900351	-0.656777	0.351935	-0.155241	H
EA_SLE_1518_10	GSE88884_ILL2	0.155895	0.479044	0.269287	-0.515782	0.680498	0.0867496	0.100199	-0.185014	0.312583	-0.673266	-0.57137	0.321036	-0.00659518	0.611202	-0.467468	0.90444	0.122361	-0.0172779	0.780145	0.336421	0.885201	-0.412089	0.198655	0.0309736	0.106552	0.488814	C
EA_SLE_1520_8	GSE88884_ILL2	0.613579	-0.679178	0.640496	-0.270375	0.269103	-0.0387985	-0.318448	-0.126275	-0.150737	0.757394	0.761033	0.0862009	0.22928	-0.00629255	-0.408257	0.71364	-0.112306	-0.599509	0.695896	0.401332	0.811415	-0.322377	0.826423	0.590525	0.0953654	0.421539	D
EA_SLE_1524_8	GSE88884_ILL2	0.566624	0.86491	0.560191	0.397763	0.528867	0.692528	-0.0867227	0.591857	0.415516	0.5137	0.779498	0.463703	0.343727	0.545793	-0.507909	0.752031	0.134938	0.18491	0.824344	0.561106	-0.00601679	0.405116	0.435648	0.674832	0.218555	0.595047	G
EA_SLE_1525_6	GSE88884_ILL2	0.540603	-0.775278	0.219414	-0.45555	0.203693	0.623264	-0.552829	-0.835669	-0.233751	-0.217665	-0.0390796	-0.198132	-0.400477	-0.282996	-0.771813	0.795064	-0.253431	-0.616635	0.771488	0.359333	0.347124	-0.390994	-0.236702	0.198758	-0.384268	0.00780377	A
EA_SLE_1526_12	GSE88884_ILL2	-0.459193	0.274895	0.256267	-0.584777	0.349351	-0.538594	0.0446499	-0.283296	-0.284668	0.137795	-0.547184	-0.163747	-0.124126	0.0135008	0.613243	-0.200404	-0.184438	0.0952245	-0.67976	0.0563136	-0.567062	-0.759711	0.870402	-0.339577	-0.171485	-0.657967	F
EA_SLE_1527_12	GSE88884_ILL2	-0.0139262	0.586154	0.542916	0.453536	0.20058	0.460413	-0.0078063	0.627291	0.290336	0.426872	0.636949	0.124127	0.228777	0.325026	-0.160616	0.0781087	0.11883	0.427042	-0.616334	0.582725	0.461436	0.613028	0.448093	0.663786	0.258373	0.598554	G
EA_SLE_1528_6	GSE88884_ILL2	0.476692	0.33786	0.573339	0.486703	0.5992	0.671015	0.0625088	0.517872	0.343915	0.300542	0.705773	0.4995	0.253602	0.290957	-0.512463	0.689272	0.12857	0.372284	0.148022	0.59274	0.776674	0.513402	0.309068	0.702568	0.293506	0.644795	G
EA_SLE_1529_15	GSE88884_ILL1	-0.103862	-0.520231	-0.584851	0.741658	-0.745053	-0.620639	-0.274959	0.444029	-0.358567	-0.259206	-0.423969	-0.590219	-0.444294	-0.429893	-0.129641	-0.870355	-0.145782	0.288366	0.553967	-0.196559	0.481501	0.823372	-0.676968	-0.602628	-0.0225311	0.170007	F
EA_SLE_1530_10	GSE88884_ILL1	0.736702	0.663761	0.117029	0.638534	0.302185	0.536251	-0.139129	0.377571	0.330683	0.33594	0.743456	0.533652	0.470021	0.378882	0.144311	0.66289	0.341012	-0.312263	-0.102928	0.348147	-0.574013	0.756177	-0.225128	0.52779	0.137295	0.626133	G
EA_SLE_1531_8	GSE88884_ILL1	-0.246592	0.77633	-0.501348	0.31908	-0.235945	-0.338529	0.714867	0.658237	0.372524	-0.585196	-0.0209715	0.280697	0.0535212	0.636269	-0.311634	-0.63789	0.414205	0.728391	0.913248	-0.563904	-0.0567095	0.424497	-0.314545	-0.691661	0.129072	-0.133069	H
EA_SLE_1533_8	GSE88884_ILL1	-0.533655	-0.494464	0.595485	-0.643973	-0.351023	0.0251375	-0.654309	-0.272251	-0.422483	0.462959	-0.492176	-0.515991	-0.3611	-0.573633	0.493476	-0.11219	-0.355361	-0.409041	-0.154266	-0.331003	-0.0716711	-0.523168	0.182931	0.247851	-0.263996	-0.680147	B
EA_SLE_1534_6	GSE88884_ILL2	-0.194487	-0.109141	-0.587054	-0.488522	0.231578	-0.441735	0.117473	0.260325	-0.44096	0.693019	0.731813	-0.234185	0.463163	0.220008	-0.694834	0.481601	0.268999	0.196497	0.753736	-0.0657583	0.125058	-0.547635	-0.098391	-0.489701	-0.00900942	-0.206901	C
EA_SLE_1535_9	GSE88884_ILL2	-0.602453	-0.718836	-0.22369	0.408485	-0.689413	-0.647193	-0.256296	-0.529458	-0.624292	-0.466453	-0.397728	-0.670998	-0.240046	-0.594064	0.817582	-0.661494	-0.249641	-0.423606	-0.761692	-0.294796	-0.407335	-0.156202	0.0146597	-0.573835	-0.157257	-0.670375	B
EA_SLE_1539_8	GSE88884_ILL2	0.485081	-0.691519	0.545803	-0.450794	0.56254	0.438903	-0.665615	-0.480057	-0.438966	0.482799	-0.165801	-0.142398	0.204386	-0.420624	-0.820955	0.948234	-0.318181	-0.712701	-0.925549	0.424169	-0.0931886	-0.36487	-0.203882	0.629821	-0.201444	0.225541	A
EA_SLE_1544_10	GSE88884_ILL1	-0.319282	0.613027	0.777163	0.668282	-0.374477	-0.0542133	0.446513	0.366504	0.431026	0.582112	0.598917	0.385061	0.360094	0.389939	0.829229	0.504633	0.117073	0.55939	-0.603579	0.469595	-0.688834	0.812356	0.707717	-0.223654	0.359526	0.619666	G
EA_SLE_1547_11	GSE88884_ILL1	0.428248	-0.354491	-0.454618	-0.616725	-0.063843	-0.141959	-0.630014	-0.657398	-0.360671	0.482171	0.422861	-0.55533	-0.274555	-0.464666	-0.740004	-0.26511	-0.242446	-0.48954	-0.765117	0.216093	-0.138377	-0.212461	-0.703279	0.217803	-0.343444	-0.143394	A
EA_SLE_1548_6	GSE88884_ILL2	0.739323	-0.581586	-0.344824	-0.324734	0.591796	0.849031	-0.0641014	-0.683022	-0.0029027	0.646742	0.503252	-0.488268	-0.370601	-0.241887	-0.550436	0.522641	-0.00683421	-0.470756	0.481642	0.520523	0.725583	-0.125076	0.107694	0.807545	-0.133884	0.47609	A
EA_SLE_1550_10	GSE88884_ILL1	-0.447428	0.467474	0.0111554	-0.124848	-0.589668	-0.673277	0.520295	0.556966	-0.0905896	-0.589858	0.0932453	0.227697	0.623612	0.508846	-0.0118058	-0.173229	0.320399	0.667237	-0.73952	-0.269927	-0.624354	-0.182549	0.480904	-0.279724	0.217987	-0.300491	H
EA_SLE_1553_10	GSE88884_ILL1	0.0992109	0.482566	0.309849	0.237986	0.420424	-0.210942	-0.335237	0.331867	0.046996	-0.116818	-0.196358	0.0169467	0.537101	0.39951	-0.51616	0.687001	0.247035	-0.11916	0.767459	0.00254379	0.438169	0.129486	-0.00257463	-0.435151	0.278	0.254811	D
EA_SLE_1554_8	GSE88884_ILL1	0.285271	-0.432321	0.351027	-0.681024	0.534695	0.52402	0.372192	-0.686985	0.208378	-0.0344648	-0.787161	-0.390997	-0.56959	-0.043252	0.738576	-0.0495109	-0.0777369	-0.00947575	0.295721	0.416185	-0.022652	-0.259397	0.21839	0.779231	0.0742971	0.391646	A
EA_SLE_1555_10	GSE88884_ILL1	0.215213	-0.698786	-0.209383	-0.584129	0.0405335	0.570557	-0.273426	-0.823297	0.131136	0.046906	-0.833719	-0.483028	-0.606927	-0.427629	-0.450557	0.196588	-0.270488	-0.557446	0.799949	-0.37496	0.249526	-0.644712	0.220176	0.250887	-0.228419	-0.262538	A
EA_SLE_1556_12	GSE88884_ILL2	0.735409	0.476094	0.600491	0.521358	0.166318	0.511057	0.261494	0.593959	0.51741	0.597362	0.866842	0.631621	0.547262	0.558908	0.430678	0.722655	0.38591	0.588728	-0.363189	0.563536	0.161061	0.632243	0.504055	0.688906	0.357267	0.697288	G
EA_SLE_1558_10	GSE88884_ILL1	-0.404466	0.22892	-0.630033	-0.16627	-0.282739	-0.613815	0.0468219	-0.394292	-0.191072	-0.223932	-0.475713	-0.142122	-0.159063	-0.222514	-0.308089	-0.47286	0.185745	0.264946	0.419184	-0.487813	-0.231194	-0.567956	-0.396839	-0.734617	-0.163264	-0.637906	F
EA_SLE_1560_11	GSE88884_ILL2	-0.501853	0.0530232	-0.385716	0.431498	0.138991	-0.553338	0.562259	0.5711	0.192125	-0.6466	0.57767	0.207747	-0.175414	0.620288	0.588966	-0.36764	0.27041	0.373487	0.711705	-0.211204	0.278097	-0.360229	0.518825	-0.395028	0.0827776	0.106747	H
EA_SLE_1562_8	GSE88884_ILL1	-0.399949	0.628315	-0.239539	-0.447697	-0.228276	-0.820894	0.70058	-0.633551	0.508313	-0.418193	0.216142	0.218927	-0.117637	0.344181	0.512218	-0.425584	0.146047	0.157375	0.359723	-0.531392	0.43849	-0.455716	0.0154738	-0.740333	0.0513205	-0.239455	F
EA_SLE_1563_8	GSE88884_ILL2	0.104631	0.578206	-0.420105	-0.393096	0.303165	-0.368256	0.67631	0.294603	0.066352	-0.686387	-0.0568863	0.28453	0.329506	0.0793219	0.0336719	-0.676702	0.297791	0.753798	0.0690104	-0.461276	-0.18632	-0.0169003	0.0379468	-0.383733	0.174401	-0.294218	H
EA_SLE_1564_8	GSE88884_ILL2	-0.377657	0.872703	-0.00553288	0.478146	0.531608	-0.609666	0.559805	0.592476	0.543234	-0.184409	0.202925	0.64901	0.212775	0.717359	0.696786	0.227971	0.403013	0.482495	-0.745502	0.142939	0.728996	0.503298	0.782132	0.0313294	0.30977	0.416942	H
EA_SLE_1565_8	GSE88884_ILL1	0.657772	0.154167	0.515461	-0.633402	-0.0119808	0.683748	-0.440867	0.258213	0.132339	-0.407224	-0.261731	0.146255	-0.164026	0.344493	-0.437218	0.253907	-0.102201	-0.430002	0.244696	-0.359206	-0.128984	-0.294654	0.373313	0.510402	0.0605718	-0.20028	D
EA_SLE_1566_8	GSE88884_ILL2	0.283417	-0.454519	0.638138	-0.437612	0.203575	0.575913	-0.561594	-0.413352	-0.109685	0.335806	-0.420477	-0.526008	-0.218131	-0.531598	-0.627452	0.656548	-0.302767	-0.381296	0.563823	0.401614	0.692065	0.385892	-0.106067	0.54431	-0.216749	0.31607	A
EA_SLE_1567_6	GSE88884_ILL1	0.100146	-0.315297	0.468519	-0.568744	-0.0657048	0.0481343	-0.443562	-0.500984	0.0592155	-0.0411446	-0.547581	0.108354	-0.363866	-0.522209	-0.451254	-0.257408	-0.255482	-0.576593	-0.0871276	-0.256568	-0.184158	-0.332771	-0.522797	0.404164	-0.138416	-0.520858	A
EA_SLE_1568_10	GSE88884_ILL1	0.116558	0.033571	0.657466	-0.601024	0.112196	0.468643	-0.185479	-0.736187	-0.133078	0.13495	-0.600351	-0.554404	-0.429435	-0.389701	0.451053	0.616091	-0.352211	-0.458302	0.417327	0.419874	-0.6223	0.344114	0.685906	0.574039	-0.133204	0.0341195	A
EA_SLE_1569_16	GSE88884_ILL2	0.413997	-0.363558	0.482423	-0.406859	-0.156611	0.543347	0.210667	-0.485116	0.297183	0.10943	0.569215	0.337478	-0.368195	-0.52368	-0.242558	-0.372829	-0.276339	-0.0115818	0.102421	0.140315	-0.736007	-0.386877	0.304031	0.473949	0.178343	-0.129158	A
EA_SLE_1570_10	GSE88884_ILL2	0.668601	0.793363	-0.415778	0.724946	-0.005606	0.0343186	0.568745	0.63155	0.274769	-0.418826	0.704924	0.072389	0.180089	0.122912	-0.181339	-0.678883	0.2059	0.457056	0.579126	0.356501	0.629495	0.731361	0.449122	0.523094	0.407029	0.507719	G
EA_SLE_1575_8	GSE88884_ILL2	0.277178	-0.516736	-0.328863	0.0318369	-0.416938	-0.321857	-0.507871	-0.406166	-0.626945	0.150397	-0.0275707	-0.66226	-0.514768	-0.362053	-0.368657	0.195273	-0.14654	-0.509567	-0.280277	-0.250762	-0.41686	0.19639	-0.78244	-0.370749	-0.205106	-0.485689	B
EA_SLE_1576_10	GSE88884_ILL2	-0.151346	0.358228	0.474232	0.557554	-0.711539	0.0751175	-0.123365	0.413498	-0.260705	-0.553564	-0.528951	0.102429	0.134707	-0.31832	0.642562	-0.0719198	0.0332145	0.168387	-0.782498	0.192726	-0.0668567	0.717799	-0.0109015	0.219319	0.0737087	0.43241	E
EA_SLE_1577_8	GSE88884_ILL1	0.169213	-0.568229	0.76278	0.382919	-0.0943871	0.252038	-0.724617	0.139959	-0.436878	-0.286068	0.678797	-0.296381	-0.086774	-0.294784	-0.867736	0.693541	-0.257376	-0.554777	-0.522956	0.487556	0.634512	0.484234	0.253509	-0.307924	-0.177569	-0.0293695	D
EA_SLE_1578_8	GSE88884_ILL1	-0.282493	-0.526915	-0.480924	-0.259359	-0.0674262	-0.486778	-0.45214	-0.0433935	-0.543571	-0.0950137	-0.334912	-0.401127	-0.196381	-0.203874	-0.157678	-0.0873084	0.070324	-0.057433	-0.816131	-0.144968	-0.10546	-0.456176	-0.57836	-0.582942	-0.10851	-0.53982	B
EA_SLE_1579_6	GSE88884_ILL2	0.222371	-0.493403	0.396325	-0.617703	0.398829	0.626222	-0.285618	-0.845871	0.0358959	0.331279	-0.906437	-0.460683	-0.547455	-0.559399	-0.813075	-0.55656	-0.392634	-0.509501	0.686974	0.292617	-0.151147	-0.584913	-0.0209849	0.389141	-0.207751	0.129653	A
EA_SLE_1582_8	GSE88884_ILL2	0.64153	0.786319	-0.713332	0.515879	0.209283	0.130503	0.483056	0.414224	0.133837	-0.00148035	0.601584	0.177484	0.41259	0.604671	0.892066	0.605144	0.465608	0.375511	0.786147	0.467888	-0.138575	0.446033	0.673649	0.0802253	0.0978723	0.231008	G
EA_SLE_1584_11	GSE88884_ILL2	-0.296834	0.155145	-0.437422	-0.175242	-0.427828	-0.593729	-0.188684	0.0686929	-0.584331	0.373263	-0.187894	-0.367092	0.071498	-0.00386295	-0.0526182	-0.502268	0.135013	-0.451467	-0.263191	-0.51231	-0.240854	-0.410967	-0.67408	-0.647545	-0.203778	-0.732453	B
EA_SLE_1585_10	GSE88884_ILL2	0.750126	0.235826	-0.284321	0.0959189	0.371828	0.617551	-0.377825	-0.696219	-0.10127	0.512015	0.797678	-0.108156	-0.0879473	-0.173359	-0.505111	0.672622	-0.240166	-0.19203	0.832167	0.461617	-0.431528	0.630569	-0.137357	0.549309	-0.0909873	0.525268	D
EA_SLE_1587_8	GSE88884_ILL1	0.0732683	-0.789968	-0.108641	-0.700896	0.0012451	0.318629	0.137699	-0.640739	-0.201282	-0.224301	-0.602386	-0.573776	-0.440363	-0.190346	0.70987	0.160272	-0.183461	-0.436557	0.545339	-0.108931	0.851065	0.254078	0.661293	0.482138	-0.153181	0.115951	C
EA_SLE_1589_10	GSE88884_ILL1	0.178158	0.136553	0.392248	-0.581575	0.511499	0.357108	0.154059	-0.320586	0.59807	3.26831e-05	-0.209636	0.591962	0.0792752	0.274825	-0.533859	0.205909	-0.0470816	0.0661929	0.731611	0.273985	0.270998	-0.534281	-0.370879	0.447633	0.22438	0.246914	C
EA_SLE_1591_8	GSE88884_ILL2	-0.146538	0.630972	-0.60894	0.494431	-0.36397	-0.582376	-0.0648498	0.800658	0.280473	-0.0932027	0.13555	0.622906	0.46103	0.459089	0.466688	-0.695502	0.245851	0.209934	-0.95926	-0.358774	-0.812745	0.775347	0.499241	-0.162714	0.108532	0.404696	H
EA_SLE_1595_9	GSE88884_ILL2	0.290339	0.639128	-0.684273	0.559828	0.245118	0.0175533	0.447705	0.761179	0.301899	0.0987245	0.979441	0.592926	0.926221	0.408731	0.994383	0.747077	0.478642	0.708506	-0.376594	0.313739	-0.418998	-0.586878	0.747073	-0.125957	0.278976	0.550391	G
EA_SLE_1596_6	GSE88884_ILL1	0.683633	-0.81476	0.543334	0.265066	-0.0787368	0.103347	-0.462875	0.00218148	-0.181407	0.279887	0.111774	-0.0408977	-0.297999	-0.544926	0.222423	-0.237034	-0.293377	0.114508	-0.39385	0.32223	-0.260974	-0.360854	0.667392	0.45512	-0.226489	-0.306292	E
EA_SLE_1598_8	GSE88884_ILL1	-0.155156	-0.765189	0.64951	-0.298625	-0.273354	0.227772	-0.577714	-0.72844	-0.340704	0.173343	-0.82087	-0.751767	-0.728286	-0.713452	-0.136052	0.142013	-0.522672	-0.421355	-0.875924	0.517683	-0.692249	0.430874	-0.0782105	0.539074	-0.207422	0.19687	A
EA_SLE_1600_10	GSE88884_ILL2	-0.158013	-0.0105968	0.611752	-0.614516	0.0520122	0.537501	-0.0562942	-0.672743	0.30515	0.595821	0.496514	0.0244021	-0.511824	-0.292288	-0.0799303	0.49204	-0.346145	-0.209002	-0.36299	0.602841	-0.0831879	0.194615	0.630302	0.67556	0.0189119	0.580412	D
EA_SLE_1601_18	GSE88884_ILL1	0.134272	0.0641316	0.445306	-0.192127	0.619823	0.309145	0.194944	0.621985	0.580378	0.32336	0.407564	0.541906	0.59694	0.458531	0.452397	0.429221	0.228294	0.12223	-0.0471492	0.216968	0.35312	-0.232058	0.13875	0.519956	0.38558	0.501307	G
EA_SLE_1603_19	GSE88884_ILL1	-0.3659	-0.48704	0.616207	-0.510524	-0.0889568	-0.244701	-0.495803	0.140389	-0.289767	-0.0368361	0.0181795	-0.221126	-0.0486549	-0.16142	0.280551	0.774832	0.0161452	-0.43414	0.0375036	-0.149381	0.796361	-0.382948	-0.798798	0.000678658	-0.0323918	-0.226875	C
EA_SLE_1607_8	GSE88884_ILL2	0.459853	-0.133414	-0.441684	-0.635844	0.46767	0.39745	-0.561182	-0.767512	-0.204219	0.642713	0.553095	-0.353831	-0.589716	-0.321762	-0.117804	-0.188684	-0.310935	-0.360847	0.886474	0.0629169	0.473576	-0.612337	0.358468	0.505264	-0.25053	-0.33337	A
EA_SLE_1609_12	GSE88884_ILL2	-0.0348114	-0.66103	-0.448706	0.0438132	0.390908	-0.777014	-0.501775	-0.594355	-0.506522	-0.215567	-0.0617996	-0.396826	0.251222	-0.0870239	-0.560138	0.494794	0.0753709	-0.378777	0.124203	-0.174394	0.680908	-0.64013	-0.704437	-0.707126	-0.246929	-0.481061	B
EA_SLE_1610_10	GSE88884_ILL1	0.421894	-0.635528	-0.469345	-0.413151	0.0858798	0.769855	-0.309505	-0.388841	-0.41772	0.198644	-0.617931	-0.364281	0.466004	-0.358599	-0.519162	0.449664	0.0949609	-0.743307	0.703299	0.30852	-0.623064	0.115943	0.41287	0.579951	-0.295783	0.239279	A
EA_SLE_1612_10	GSE88884_ILL1	0.453187	-0.373579	0.713517	-0.401486	0.263064	0.727579	-0.380214	0.298883	0.425201	0.630275	0.338177	0.141132	0.311956	0.444912	-0.228708	0.552394	0.0313648	-0.191242	0.358463	0.58351	0.668866	0.477321	0.497309	0.727391	0.154967	0.487911	D
EA_SLE_1613_8	GSE88884_ILL2	-0.576421	0.0969914	0.285094	0.0556259	-0.306959	-0.503776	0.105893	0.500601	-0.220643	-0.460298	0.218059	0.456253	0.318137	-0.0286391	0.433521	-0.418549	0.23097	0.36427	-0.703769	-0.574689	-0.385221	-0.310024	-0.384073	-0.54373	0.15428	-0.549233	F
EA_SLE_1614_16	GSE88884_ILL1	-0.368636	0.82409	0.353503	0.814966	0.249329	-0.499069	0.470127	0.737002	0.407197	-0.762034	0.0191948	0.520588	0.609595	0.581344	0.113639	0.297221	0.351328	0.510568	-0.0748168	-0.0254522	0.790898	0.818415	0.647396	-0.445746	0.267658	0.750413	H
EA_SLE_1616_6	GSE88884_ILL2	-0.527255	-0.863853	-0.449107	-0.413189	-0.0275356	-0.600496	-0.0800071	-0.770164	-0.413918	0.513623	-0.641284	-0.55584	-0.286638	-0.525957	-0.524348	-0.336771	-0.166906	-0.557558	-0.82363	0.0282033	0.580641	-0.649792	-0.509953	-0.317644	-0.212418	-0.448762	B
EA_SLE_1617_8	GSE88884_ILL1	0.668917	-0.613287	0.310269	-0.471197	0.498838	0.658015	-0.102846	-0.612417	0.498463	0.711751	-0.113931	0.205191	-0.145052	0.20048	-0.47699	0.322892	-0.267011	-0.0861812	0.84456	0.559632	0.746874	-0.430304	-0.407313	0.744038	0.0558101	0.58359	A
EA_SLE_1620_10	GSE88884_ILL2	-0.212266	0.763254	-0.0965168	0.694914	0.294199	-0.280473	0.829264	0.749835	0.597852	-0.681525	0.822774	0.663579	0.457214	0.549481	0.947826	-0.260234	0.337829	0.673901	-0.49362	0.298796	-0.786539	0.693992	0.592965	0.3698	0.398681	0.68768	H
EA_SLE_1621_8	GSE88884_ILL2	0.153083	-0.796757	0.712981	-0.374645	0.255182	0.532835	-0.627868	-0.512935	-0.270974	0.709173	-0.510549	-0.601513	-0.421922	-0.478974	-0.657312	0.716373	-0.351834	-0.126727	-0.00577466	0.0899836	0.444862	-0.0188311	0.164109	0.64742	-0.242284	-0.121745	A
EA_SLE_1623_12	GSE88884_ILL2	-0.190643	-0.316024	0.773159	0.646356	-0.67967	-0.129493	-0.274469	0.55788	-0.309727	-0.136309	0.251863	-0.417375	-0.617829	-0.695191	-0.711196	-0.135756	-0.363098	0.0333024	-0.556337	0.312327	-0.262909	0.656496	-0.31637	0.0234949	-0.0777257	0.110668	E
EA_SLE_1624_12	GSE88884_ILL2	0.0539928	-0.638341	0.669228	-0.613935	0.592755	0.632568	-0.353567	0.55709	0.360327	0.789907	0.394461	-0.0889138	0.191163	0.205976	-0.801772	0.736255	-0.155145	-0.487991	0.91062	0.260014	-0.202551	-0.0450518	-0.0298905	0.618658	0.100907	0.549687	D
EA_SLE_1625_16	GSE88884_ILL1	-0.0626718	-0.167212	0.752864	-0.418137	-0.286085	0.748033	-0.6222	0.355351	-0.0092273	-0.183321	-0.271582	-0.443065	-0.152234	-0.53119	0.00663281	0.579454	-0.510514	-0.609346	0.372172	0.446434	-0.458731	0.186	0.0671879	0.594075	-0.182397	0.186133	A
EA_SLE_1627_6	GSE88884_ILL2	0.0260238	0.924204	0.598518	-0.324484	-0.219397	0.619654	0.477597	0.811248	0.468502	0.449043	0.722325	0.594903	0.440823	0.30819	-0.034668	0.288046	0.166558	0.61134	-0.0601452	0.0215547	0.0896701	0.0496779	0.755468	0.607362	0.468702	0.351514	G
EA_SLE_1629_6	GSE88884_ILL2	0.49472	0.671752	-0.698271	-0.609207	-0.0021089	-0.106094	0.553074	-0.273171	0.592401	-0.031437	0.103521	0.506789	0.02601	0.456191	-0.0953742	-0.3979	-0.0358089	0.106484	0.0796713	0.167934	-0.867477	-0.611554	0.551217	0.337901	0.0655147	-0.178305	C
EA_SLE_1631_12	GSE88884_ILL1	-0.449323	-0.342052	0.39023	-0.545987	0.168856	-0.499339	-0.361467	-0.397161	-0.536807	-0.598307	-0.644753	-0.391734	-0.121069	0.200938	-0.272008	0.656109	-0.226751	-0.527054	-0.406785	-0.05086	0.713681	-0.220562	-0.632524	-0.228623	-0.0977745	-0.39045	C
EA_SLE_1632_8	GSE88884_ILL2	0.597734	0.394397	0.0216876	0.768977	0.41801	0.577896	-0.134767	0.605626	0.514977	0.530554	0.848599	0.599071	0.574715	0.418747	-0.483129	0.410206	0.154259	0.281027	0.258818	0.618618	0.182749	0.623042	0.453578	0.665104	0.179871	0.730691	G
EA_SLE_1634_8	GSE88884_ILL2	-0.20437	0.163068	0.197628	0.402092	0.0428096	0.19102	-0.642961	0.408827	-0.2303	0.408877	-0.0156414	-0.103599	0.245367	0.107988	0.680292	-0.0313879	-0.234256	-0.629491	-0.832699	0.515277	-0.524031	0.624282	0.13235	0.598352	0.0344609	0.557923	E
EA_SLE_1640_12	GSE88884_ILL2	-0.15409	-0.327041	-0.201894	-0.384012	-0.439317	-0.194736	-0.531595	-0.457317	-0.532336	0.0199251	-0.500619	-0.62726	-0.434483	-0.531275	-0.54275	-0.472022	-0.277941	-0.360975	-0.175365	-0.409853	-0.515913	-0.149277	-0.602316	-0.580909	-0.35375	-0.686924	B
EA_SLE_1641_10	GSE88884_ILL2	-0.0994664	-0.929217	-0.665639	-0.498831	0.38773	-0.330037	-0.136577	-0.897891	-0.287204	-0.0309982	-0.727243	-0.496119	-0.735866	-0.326038	-0.724119	-0.616775	-0.232139	-0.413887	-0.0202266	-0.41952	0.679558	-0.745261	-0.709135	-0.615096	-0.420559	-0.630617	B
EA_SLE_1646_16	GSE88884_ILL2	0.568639	-0.0454012	0.590563	0.672553	-0.508622	0.794191	0.0336766	0.439811	0.367979	0.588383	0.476538	0.0570258	-0.127059	0.0332787	-0.169184	-0.040373	-0.0653325	-0.136075	0.833781	0.494404	-0.539674	0.453967	-0.499585	0.749531	0.281999	0.697164	D
EA_SLE_1649_10	GSE88884_ILL2	-0.391443	0.458454	-0.394885	-0.450963	0.426078	-0.504756	0.464041	0.343427	0.3484	0.338478	0.159967	0.558767	0.174689	0.512459	0.452909	-0.472251	0.0927081	0.0655559	-0.839547	-0.171926	-0.461783	-0.67538	-0.0545809	-0.0211684	0.124182	-0.223171	H
EA_SLE_1650_18	GSE88884_ILL2	0.41718	0.80111	-0.0349745	0.514917	0.165626	0.191316	0.608254	0.460052	0.479378	0.640099	0.119823	0.396514	0.833278	0.675769	0.779792	0.0766649	0.379053	0.299443	0.838189	0.384251	0.578286	0.372522	0.523541	0.561938	0.338636	0.642695	G
EA_SLE_1652_10	GSE88884_ILL2	-0.46739	0.633007	-0.666652	-0.545914	0.230882	-0.0116471	-0.0501046	0.0970729	0.358775	-0.179237	0.284118	0.356162	0.194364	-0.230635	-0.399702	-0.502564	0.0819911	0.0780323	-0.610972	0.488779	0.471047	-0.621982	0.701219	0.537834	0.0413725	0.447321	C
EA_SLE_1653_10	GSE88884_ILL2	0.679307	-0.153241	-0.0965223	-0.0471472	-0.0125984	-0.116832	-0.382658	-0.360491	-0.199626	-0.401591	0.523253	-0.00455251	-0.1578	-0.423447	0.491095	0.36489	-0.0013298	-0.276169	-0.607355	0.197307	-0.277355	-0.66507	0.450387	0.465286	-0.0613576	-0.107484	E
EA_SLE_1655_12	GSE88884_ILL1	0.0184657	-0.0595197	0.447808	0.618026	-0.511628	-0.0110712	-0.636683	0.178926	-0.564661	0.18823	-0.262166	-0.662818	-0.339138	-0.667237	-0.271509	-0.315763	-0.319952	-0.515734	-0.353143	0.317545	-0.596878	0.758214	-0.027572	0.311588	-0.136685	0.517126	E
EA_SLE_1657_10	GSE88884_ILL2	0.0904043	-0.519775	0.651948	0.194336	0.357908	0.449967	-0.671163	0.279804	-0.329776	0.0228294	0.1485	0.0166075	-0.0192753	0.0174686	-0.667211	0.294645	-0.195685	0.0211553	-0.355184	0.21734	-0.430122	0.229278	0.605622	-0.147687	-0.0570657	-0.248558	E
EA_SLE_1660_6	GSE88884_ILL1	0.418359	0.673277	0.500881	0.640092	0.0261861	0.589833	-0.284688	0.421631	0.433198	0.283298	0.55043	0.455008	0.42391	-0.111271	0.299467	0.0774791	0.136512	-0.0554339	-0.357642	0.420815	-0.0708689	0.574165	-0.0252169	0.68417	0.166625	0.61266	G
EA_SLE_1661_16	GSE88884_ILL2	-0.286231	-0.197214	-0.711106	0.329897	-0.438734	-0.422889	-0.49799	-0.345814	-0.59385	0.519481	-0.291005	-0.574729	-0.18502	-0.669057	0.111235	-0.737091	-0.24769	0.116819	-0.643426	-0.25359	-0.635513	-0.241268	-0.433887	-0.343299	-0.191457	-0.566844	B
EA_SLE_1664_10	GSE88884_ILL2	0.166156	0.335317	0.514078	-0.493312	0.6325	0.20834	0.312824	-0.381918	0.599907	0.054921	-0.554078	0.470308	-0.0801496	0.49248	-0.613088	0.537219	0.118955	-0.207251	0.35699	-0.169168	0.437545	-0.25145	-0.671563	0.384274	0.247971	0.40745	C
EA_SLE_1666_6	GSE88884_ILL2	0.0582934	0.510336	0.461236	0.319029	0.442598	0.177535	0.0329388	0.354813	0.144807	0.408005	-0.646309	0.080724	-0.0155536	0.129231	-0.752989	0.539542	0.10655	-0.0688689	-0.0199632	-0.283662	-0.0228116	0.672186	-0.336943	0.430282	0.0419865	0.393936	D
EA_SLE_1667_12	GSE88884_ILL1	0.0364494	0.615469	0.831338	0.43153	0.287563	0.331987	0.321183	0.572424	0.531114	-0.655332	0.377487	0.537894	0.553715	0.589464	-0.734787	0.710035	0.186003	0.495571	0.629984	0.487666	0.0257455	0.731812	0.177535	-0.28713	0.238716	0.692651	G
EA_SLE_1669_17	GSE88884_ILL1	0.722626	0.289884	-0.0745832	0.790378	-0.487868	0.690651	-0.160657	0.699119	0.376836	0.467428	0.764142	0.48445	0.0531461	0.521996	0.386734	-0.25453	0.249762	0.266	0.864856	0.393622	-0.37963	0.335109	-0.309057	0.686483	0.0997178	0.600597	G
EA_SLE_1670_20	GSE88884_ILL2	-0.487037	0.0716393	-0.802726	0.171305	-0.312535	-0.719603	-0.155785	-0.307991	-0.526983	-0.378578	-0.284829	-0.426627	0.0186164	-0.145923	-0.000539511	-0.659494	0.137006	0.254279	-0.46167	-0.0950704	-0.379517	-0.495093	-0.361804	-0.742036	-0.191803	-0.598349	F
EA_SLE_1671_12	GSE88884_ILL1	-0.0612147	0.0780482	-0.553507	0.350053	0.159492	0.343971	-0.0748518	0.41521	-0.161225	-0.297177	0.0397538	-0.329646	-0.502564	-0.0490545	0.734973	-0.402102	-0.356241	-0.586808	-0.956469	0.471437	-0.736304	0.511458	0.509813	0.773127	-0.106482	0.448551	E
EA_SLE_1676_10	GSE88884_ILL1	0.0354446	0.409473	-0.376923	0.545529	-0.214535	0.383475	0.104809	-0.35762	-0.056349	-0.687145	-0.643993	-0.226372	-0.640045	-0.375866	-0.0240241	-0.503159	-0.344898	-0.375243	-0.247167	0.095979	-0.74726	0.402174	0.794036	0.554407	0.105837	0.26531	E
EA_SLE_1677_12	GSE88884_ILL1	-0.379519	-0.864924	-0.73828	-0.292024	-0.127803	-0.45146	-0.0750914	-0.822207	-0.209924	-0.706282	-0.675339	-0.442841	-0.357267	-0.645495	-0.123323	-0.42492	-0.313478	-0.556188	-0.565355	-0.320645	0.512316	-0.805934	-0.707823	-0.437872	-0.189737	-0.560458	B
EA_SLE_1678_6	GSE88884_ILL1	0.580879	0.361235	-0.299212	-0.603792	0.408982	0.650381	0.371999	-0.740358	0.347227	0.45328	0.400655	0.0947013	-0.1613	-0.0382347	0.648397	0.752672	-0.0208876	0.119184	0.871942	0.503969	0.282259	-0.681371	0.407707	0.614266	-0.142295	0.390396	C
EA_SLE_1680_6	GSE88884_ILL2	0.565601	-0.544422	0.769454	-0.361098	0.505032	0.730407	-0.442607	0.0264167	0.207755	0.188853	0.464995	0.270494	-0.25875	-0.0565876	-0.686768	0.681033	-0.205002	-0.223963	0.679623	0.471393	-0.12892	0.318927	0.476982	0.666218	0.0559588	0.521004	D
EA_SLE_1684_12	GSE88884_ILL1	0.274577	-0.664381	0.116321	-0.717099	0.102672	0.690714	-0.649504	-0.639121	-0.0790734	0.668199	-0.129604	-0.301899	-0.161072	-0.121755	-0.714693	0.602568	-0.264401	-0.485128	0.535806	0.505601	0.159778	-0.72344	-0.508266	0.677375	-0.335094	0.273202	A
EA_SLE_1687_10	GSE88884_ILL1	-0.150798	-0.149312	0.463007	-0.704521	0.579268	0.0103234	0.572355	-0.813795	0.241419	0.0860778	-0.421269	-0.0274414	0.0620496	-0.208579	-0.414455	0.510133	0.0477972	0.039831	0.55551	0.303977	-0.778497	-0.197924	0.164489	0.00212458	0.0061172	-0.1817	C
EA_SLE_1688_8	GSE88884_ILL2	-0.512983	-0.628874	-0.652085	0.21615	-0.393948	-0.463641	-0.0701857	-0.435543	-0.41	-0.501176	-0.708557	-0.477695	-0.431952	-0.57005	-0.679746	-0.58057	-0.282501	-0.29647	-0.585885	-0.398302	-0.0854265	-0.423487	-0.647065	-0.224321	-0.158409	-0.595471	B
EA_SLE_1691_10	GSE88884_ILL2	-0.645313	0.769805	-0.469026	0.811508	-0.492384	-0.569192	0.670512	0.580679	0.261272	-0.66845	-0.636373	0.148173	0.36117	0.364181	0.992193	-0.736799	0.241151	0.451586	-0.643431	-0.334021	-0.0950579	0.532071	0.303373	-0.647049	0.241521	0.346929	H
EA_SLE_1692_8	GSE88884_ILL2	0.543843	0.456986	0.214354	0.400564	0.314161	0.711968	0.0421954	0.589619	0.466586	0.198608	0.942796	0.631437	0.70759	0.520318	-0.0651222	0.727066	0.319792	0.42723	0.507461	0.595885	0.582379	0.244714	0.531345	0.68286	0.205919	0.709659	G
EA_SLE_1693_8	GSE88884_ILL2	0.084631	-0.0821358	-0.570107	-0.630173	-0.0628493	-0.438203	-0.027958	-0.147892	0.393204	-0.112629	0.84879	0.662475	-0.387212	0.342856	-0.307644	-0.167229	0.0591615	0.110284	-0.620307	0.0869148	-0.138745	0.11457	0.573629	0.287893	0.0919563	0.312372	C
EA_SLE_1694_8	GSE88884_ILL2	-0.432589	-0.621414	0.307059	0.43127	-0.555399	-0.462699	0.0940564	0.290372	-0.356045	-0.153711	0.138157	-0.315497	0.0645442	0.0179016	0.396359	0.499362	0.213287	0.37778	-0.386458	-0.231759	-0.31414	0.552223	-0.603924	-0.53606	-0.195764	-0.106355	E
EA_SLE_1695_6	GSE88884_ILL2	-0.530338	0.625183	0.160655	-0.479965	0.173189	-0.251635	0.330063	0.515985	0.157579	-0.158957	-0.782544	0.244446	-0.199366	-0.237594	-0.162021	-0.642712	-0.0776907	-0.377651	0.137323	-0.344933	-0.584536	-0.582281	0.40486	0.10333	0.147591	-0.564035	F
EA_SLE_1698_16	GSE88884_ILL1	-0.612756	0.0750976	-0.219259	0.233446	-0.64571	-0.847423	0.287018	-0.369786	0.0476789	-0.749592	-0.455281	-0.206891	-0.366496	-0.299359	0.303639	-0.788854	0.0652388	0.203241	-0.621706	-0.508564	0.36998	-0.299338	-0.640679	-0.596383	0.0355767	-0.532285	F
EA_SLE_1700_12	GSE88884_ILL2	-0.447279	-0.668822	-0.394972	-0.442268	-0.210538	-0.69024	-0.453611	-0.705052	-0.617317	-0.247296	-0.787239	-0.766608	-0.588982	-0.655411	-0.33993	-0.552724	-0.282596	-0.490176	-0.555271	-0.326165	-0.259082	-0.358145	-0.64257	-0.455439	-0.34305	-0.601225	B
EA_SLE_1701_16	GSE88884_ILL1	0.551723	0.436792	-0.3558	0.681833	0.320792	0.0256795	0.566393	0.835457	0.45264	-0.0531416	0.983502	0.732783	0.758864	0.786348	-0.405818	0.66033	0.549434	0.353348	0.83025	0.440303	-0.494548	0.27065	0.630076	-0.279666	0.281909	0.651182	G
EA_SLE_1705_12	GSE88884_ILL1	-0.549292	-0.0503823	-0.00695579	-0.484772	-0.269116	-0.788733	-0.0149951	-0.754311	-0.468915	-0.491687	-0.671341	-0.524467	-0.442222	-0.499814	0.0744208	-0.0930619	-0.0503847	-0.020372	-0.717137	-0.419339	-0.342641	-0.311938	-0.250626	-0.659388	-0.144045	-0.579936	B
EA_SLE_1706_8	GSE88884_ILL2	-0.333785	-0.241627	0.721223	-0.219775	-0.172997	0.290551	-0.430792	0.623182	-0.331526	0.616479	0.701989	0.108236	0.678205	0.283296	0.134781	0.860812	0.132666	-0.144242	-0.759163	0.175795	0.297171	0.156807	-0.142131	0.0804598	0.078155	0.132121	D
EA_SLE_1708_10	GSE88884_ILL2	0.381829	-0.522242	0.801488	0.0559371	0.655739	0.692093	-0.15992	0.524717	0.397696	0.615161	0.548272	0.115184	0.327389	0.407579	-0.402308	0.69853	-0.00776643	0.132836	0.774281	0.580287	0.633776	0.556971	0.469558	0.69197	0.244326	0.613393	D
EA_SLE_1711_7	GSE88884_ILL2	0.678826	0.670137	0.53934	0.046079	-0.0921478	0.605375	-0.150569	0.254944	0.387548	-0.148254	-0.0475269	0.229805	0.151536	0.501885	-0.799562	0.106817	0.191814	0.200637	0.863004	-0.0329285	0.717091	-0.473814	-0.627293	0.462676	0.276733	0.363678	D
EA_SLE_1713_10	GSE88884_ILL1	-0.291812	0.0552048	0.531795	-0.49697	0.356969	0.457153	0.192845	-0.534979	0.326368	-0.0891386	-0.0730353	0.290225	-0.533583	-0.0689359	-0.565854	0.246573	-0.163338	-0.163959	0.429641	0.299796	0.655396	-0.528567	0.457878	0.393701	0.106445	0.13909	C
EA_SLE_1714_10	GSE88884_ILL2	0.084859	-0.962594	-0.354819	-0.220234	-0.0885377	-0.264124	-0.2217	-0.880535	0.0334769	-0.276483	-0.992227	-0.329396	-0.853669	-0.246709	-0.699231	-0.528578	-0.369704	-0.692651	0.468694	-0.215433	0.750723	-0.586652	-0.554824	-0.372258	-0.357248	-0.448847	B
EA_SLE_1717_12	GSE88884_ILL2	0.14438	-0.477585	-0.514046	-0.292654	-0.406816	-0.490431	-0.739366	-0.438328	-0.604799	0.411775	-0.391351	-0.703381	0.0317925	-0.593382	-0.25555	-0.191034	-0.0879732	-0.577304	0.102706	0.0613653	-0.44558	0.199353	-0.657125	-0.370649	-0.278743	-0.359066	B
EA_SLE_1718_13	GSE88884_ILL2	0.524958	0.0105776	-0.438479	0.504347	0.0311343	0.285457	0.561455	0.701354	0.603577	-0.0926267	0.845458	0.633777	0.421065	0.683796	0.81352	-0.314564	0.429482	0.479982	0.813872	0.0101587	0.357494	0.296384	-0.498822	-0.219705	0.0305964	0.444171	G
EA_SLE_1719_6	GSE88884_ILL2	-0.35445	0.0917667	0.247084	-0.714131	0.18195	0.0408999	0.330636	-0.769035	0.512986	0.113479	-0.692681	0.178045	-0.171208	-0.149565	-0.457524	-0.417967	-0.230805	-0.21535	-0.355771	0.166956	0.700049	-0.584177	-0.199086	0.434642	0.210032	-0.00661133	C
EA_SLE_1721_10	GSE88884_ILL2	-0.123325	0.0363607	-0.823606	0.138129	-0.548478	0.201868	0.27116	0.563592	-0.182854	-0.573111	-0.392049	-0.549737	-0.487883	-0.176478	-0.362271	-0.803188	-0.0977336	0.347056	0.732228	-0.312963	0.24766	-0.290934	0.502736	0.396497	-0.00687864	-0.391374	F
EA_SLE_1723_8	GSE88884_ILL2	0.305533	0.58552	0.500968	-0.274868	0.129103	0.266807	0.430645	0.608033	0.44372	-0.381815	0.292065	0.608559	0.323891	0.286631	0.637513	-0.541938	0.100912	0.226578	-0.507211	-0.0727306	0.464254	-0.353382	0.601107	0.454044	0.280948	0.167095	G
EA_SLE_1725_10	GSE88884_ILL1	0.152397	-0.548373	0.50491	-0.259113	0.631304	0.521109	0.3734	0.496173	0.419397	0.545902	0.769028	0.260449	0.112634	0.3637	-0.387101	0.669831	0.14554	0.396328	0.510519	0.57122	0.437716	0.10173	0.405106	0.626113	0.253173	0.473411	D
EA_SLE_1726_14	GSE88884_ILL1	0.383076	0.442051	0.698595	0.658846	-0.192805	0.478239	-0.447595	0.739029	0.195624	0.522838	0.391002	0.224696	0.350746	0.439661	-0.209228	0.520467	0.21533	-0.281802	0.210954	0.442189	0.0781339	0.77015	0.0234492	0.64452	0.20154	0.734085	D
EA_SLE_1727_22	GSE88884_ILL2	-0.352781	0.738769	-0.674751	0.0618088	0.386926	-0.417309	0.585651	0.815806	0.31649	0.0758782	0.153226	0.335175	0.173199	0.580568	0.820819	-0.618321	0.364744	0.264206	-0.649967	-0.386519	0.541275	0.138645	0.346292	-0.461967	0.194564	0.242328	H
EA_SLE_1728_12	GSE88884_ILL2	0.156971	0.246211	-0.0427423	-0.428699	-0.2437	0.234865	-0.0756564	0.287744	-0.078704	0.437766	0.0337257	0.157384	0.557409	0.158262	0.0410813	0.386927	0.126572	-0.0204959	0.440302	0.204654	-0.728418	0.154827	0.478881	0.557931	0.156543	0.553626	D
EA_SLE_1729_8	GSE88884_ILL1	-0.626217	0.648529	-0.141905	-0.622436	0.130555	-0.635773	-0.239844	-0.354683	-0.223467	0.570504	-0.575113	-0.342901	-0.204836	-0.600735	0.536902	-0.0820621	-0.10442	-0.527659	0.122004	-0.220393	0.112218	-0.595247	0.0442564	-0.0712372	0.0281362	-0.511432	B
EA_SLE_1735_11	GSE88884_ILL2	0.408518	-0.0390313	-0.0726034	0.0696556	0.540095	0.459073	-0.59046	-0.398302	-0.328876	0.514951	-0.121324	-0.602248	-0.254274	-0.622597	-0.65707	0.629633	-0.238684	-0.495527	0.551126	0.514941	0.747422	-0.461458	-0.487272	0.745637	-0.164987	0.400598	A
EA_SLE_1736_10	GSE88884_ILL2	0.101255	-0.0180843	0.486506	-0.36439	0.706387	0.642637	-0.0857132	0.523485	0.333851	-0.0756076	0.494178	0.158317	0.251561	0.402937	-0.307336	0.571762	-0.0730199	0.0397271	-0.0534949	0.41734	0.715515	-0.0801391	0.174834	0.730292	0.257645	0.472791	D
EA_SLE_1737_14	GSE88884_ILL1	0.256507	0.0839811	0.733584	-0.437404	0.580517	0.552724	-0.384634	0.548609	0.328242	-0.0567906	0.58222	0.53845	0.420162	0.483026	-0.409301	0.569073	0.312834	0.068471	0.133959	0.521126	0.491249	0.222911	0.192861	0.564877	0.189324	0.523747	D
EA_SLE_1740_6	GSE88884_ILL2	-0.120199	0.859577	-0.710832	-0.565544	0.32126	-0.0119344	0.761525	-0.283144	0.369196	-0.480368	-0.415083	0.125797	-0.0271097	0.532205	-0.443111	-0.477406	0.430482	0.29089	0.974553	-0.406873	0.0730409	-0.276148	0.17132	-0.247926	0.0193171	0.237649	C
EA_SLE_1741_18	GSE88884_ILL1	0.518742	0.702021	0.418336	0.664959	0.407803	0.403858	0.549649	0.746816	0.584954	0.542587	0.77236	0.666553	0.616152	0.745185	-0.117727	0.597453	0.414365	0.225815	0.376339	0.603671	0.418383	0.853532	0.454982	0.499421	0.393143	0.789731	G
EA_SLE_1742_10	GSE88884_ILL1	-0.488423	-0.478073	-0.623421	-0.497061	-0.649468	-0.750295	-0.093197	0.0797892	-0.270056	-0.0198384	-0.616961	-0.369094	-0.678046	-0.637182	-0.77653	-0.845095	-0.319097	-0.236105	-0.832535	-0.588983	-0.104154	-0.727632	-0.43371	-0.426079	-0.182495	-0.726839	B
EA_SLE_1743_6	GSE88884_ILL1	0.577276	0.531313	-0.668064	0.281215	-0.574307	0.400882	-0.0113886	0.359968	-0.363935	-0.0604122	-0.576552	-0.146629	-0.206423	-0.376505	0.932244	-0.65785	-0.285556	-0.19865	-0.273535	0.378439	-0.412437	0.542373	0.677494	0.788371	0.0375935	0.346139	E
EA_SLE_1744_10	GSE88884_ILL1	-0.412026	-0.713149	-0.523579	-0.299416	-0.492005	-0.534839	-0.245994	-0.742236	-0.588971	-0.0395633	-0.938386	-0.518981	-0.396988	-0.561751	-0.156618	-0.598369	-0.110672	-0.228009	-0.115304	-0.579416	0.0716711	-0.488564	-0.5373	-0.596558	-0.333244	-0.724279	B
EA_SLE_1745_6	GSE88884_ILL2	0.551689	-0.152114	0.707729	-0.630248	0.561154	0.787124	-0.296163	-0.393336	0.361948	0.512021	0.542847	-0.0321199	0.175102	-0.23371	-0.76021	0.600614	-0.203965	0.0765984	0.843985	0.557676	0.474609	0.00592347	-0.292091	0.705357	0.0211709	0.541369	D
EA_SLE_1746_8	GSE88884_ILL2	0.335286	-0.285164	0.322562	0.612891	0.490527	0.1179	0.666646	0.765936	0.411963	-0.48267	0.511579	0.443148	0.554588	0.530615	0.0595684	0.229499	0.265959	0.680628	0.631676	0.0624726	0.579824	0.438652	0.628647	-0.284242	0.270044	0.0833072	G
EA_SLE_1747_8	GSE88884_ILL1	-0.309946	0.445446	-0.460494	-0.22663	-0.504682	-0.690348	-0.0392897	0.509852	-0.468478	0.309376	0.923887	0.353973	0.442596	-0.301149	-0.0115836	0.583946	0.346085	0.0992953	-0.076784	-0.214957	0.53876	-0.105713	-0.100206	-0.618916	0.0956157	-0.38732	H
EA_SLE_1748_10	GSE88884_ILL2	-0.477486	0.325918	-0.556297	0.715208	-0.505702	-0.321324	-0.159677	-0.0136716	-0.147395	-0.0598095	-0.609036	-0.234486	-0.271833	0.00453941	0.114281	-0.686534	0.036812	-0.215264	-0.388735	-0.116729	-0.565546	0.52072	-0.416776	-0.376779	0.0624728	-0.150818	F
EA_SLE_1749_8	GSE88884_ILL1	0.0764422	-0.938799	0.12525	0.502215	0.470633	0.0591763	-0.126424	-0.862704	-0.417814	-0.567713	-0.655446	-0.531413	-0.49094	-0.331442	0.358204	0.543886	-0.133833	-0.5332	0.635969	-0.378235	0.429511	-0.476096	-0.547519	-0.0951308	-0.308362	-0.521002	A
EA_SLE_1752_18	GSE88884_ILL2	0.514756	0.736512	0.19481	0.580208	0.0585011	0.581522	0.0988062	0.830173	0.498588	0.121442	0.893429	0.715126	0.724232	0.768609	-0.315048	0.652982	0.291801	0.411426	-0.311701	0.284187	-0.384042	0.447835	0.585184	0.477033	0.275986	0.54006	G
EA_SLE_1753_10	GSE88884_ILL2	0.563087	-0.553725	0.628804	0.319581	0.411421	0.610864	-0.233777	0.514554	0.413727	-0.103555	0.618008	0.37619	0.283343	0.518075	-0.501993	0.619605	-0.00504733	0.244123	0.401835	0.514961	-0.221316	0.682071	0.557688	0.662623	0.205028	0.634975	D
EA_SLE_1754_8	GSE88884_ILL1	-0.107068	-0.962721	-0.115781	-0.631752	0.689462	0.154018	0.0307958	-0.817804	-0.140565	-0.24913	-0.624978	-0.422839	-0.467818	0.362197	-0.730338	0.507433	-0.0453798	-0.464003	0.746171	0.0631627	0.754529	-0.531106	0.291591	0.204059	-0.287473	-0.271395	A
EA_SLE_1755_10	GSE88884_ILL2	-0.00872628	-0.608036	-0.577093	-0.491881	-0.234142	-0.376872	-0.607975	-0.782474	-0.593256	0.62234	-0.390635	-0.613744	-0.278486	-0.831582	-0.529712	-0.371868	-0.326763	-0.108291	0.126725	-0.322399	0.690896	-0.414869	-0.615323	-0.217755	-0.260737	-0.621219	B
EA_SLE_1756_8	GSE88884_ILL1	-0.263603	0.850884	-0.572857	0.587727	-0.063841	-0.25926	0.705055	0.726612	0.709133	-0.24866	0.617881	0.726957	0.821289	0.813643	0.851127	-0.444225	0.472645	0.783224	-0.683605	0.269222	0.21602	-0.191643	0.582127	-0.284385	0.465717	0.499416	H
EA_SLE_1758_8	GSE88884_ILL2	-0.281874	-0.605857	0.0347441	-0.634328	-0.210198	0.652597	0.0103709	-0.726416	0.0405025	0.568041	0.194125	0.324802	-0.606749	-0.372357	-0.643624	-0.0256308	-0.300587	-0.248778	-0.81299	-0.266481	-0.796377	-0.673724	-0.555184	0.494479	-0.0540202	-0.369996	A
EA_SLE_1760_6	GSE88884_ILL2	0.303854	-0.684032	0.617789	-0.76754	-0.12967	0.734026	-0.501758	-0.874437	0.0181703	0.578583	-0.295028	-0.416449	-0.579545	-0.511709	-0.691407	0.74628	-0.431543	0.0209433	0.52026	0.510725	-0.000985122	-0.25392	0.281957	0.657258	-0.260132	0.215013	A
EA_SLE_1761_8	GSE88884_ILL1	-0.460988	-0.457475	0.428444	-0.37172	0.066994	-0.230137	-0.260459	-0.740973	0.27833	0.201648	-0.683207	0.315816	-0.507709	-0.12467	-0.761488	-0.195758	-0.330478	-0.55318	-0.346455	0.119169	0.396099	-0.665225	0.199172	0.100263	-0.116956	0.0535348	C
EA_SLE_1762_10	GSE88884_ILL1	-0.215265	0.68896	-0.672082	0.0749217	-0.0493316	-0.555337	-0.0328436	0.294749	-0.401491	-0.144325	-0.454249	-0.475727	-0.0583859	-0.322939	-0.334952	-0.798718	0.0782954	0.199714	0.0788463	-0.534287	-0.368565	-0.326125	0.03043	-0.62908	-0.0997501	-0.645509	F
EA_SLE_1765_6	GSE88884_ILL2	0.300592	0.614899	0.188861	-0.543476	0.591145	0.143231	0.3279	0.27884	0.585303	0.121803	-0.282491	0.635396	0.397344	0.620342	0.149806	0.719078	0.400179	0.2857	-0.170206	0.437681	0.71696	-0.274995	0.56542	0.466746	0.137037	0.572306	G
EA_SLE_1768_12	GSE88884_ILL2	-0.581458	0.856436	-0.291031	0.517297	-0.118721	-0.228143	0.522166	0.74545	0.209656	-0.548589	0.479001	0.447371	-0.0541184	0.51452	0.261758	-0.547897	0.303534	0.718175	0.490321	-0.472286	-0.57554	0.328802	0.167284	-0.744498	0.164567	-0.249321	H
EA_SLE_1771_12	GSE88884_ILL2	-0.635779	-0.612327	-0.757952	0.0159562	0.168795	-0.768774	-0.195507	-0.662436	-0.471299	0.0235475	-0.736762	-0.444005	-0.399432	-0.293577	-0.653097	0.0113604	-0.0131721	-0.47729	-0.698353	-0.3337	0.772206	-0.58243	-0.378714	-0.740159	-0.322885	-0.412121	B
EA_SLE_1774_6	GSE88884_ILL1	-0.268089	0.92634	-0.514709	-0.260597	0.278153	-0.717527	0.415271	0.83634	0.484033	-0.56025	0.97078	0.554334	0.764426	0.763951	0.572669	0.617446	0.570212	0.483164	-0.047752	-0.16902	0.849234	-0.0749282	0.392454	-0.549603	0.314	0.255274	H
EA_SLE_1775_6	GSE88884_ILL2	-0.567149	-0.72588	-0.190057	-0.317248	-0.460621	-0.300233	-0.37603	-0.799841	-0.437269	-0.237896	-0.833243	-0.514451	-0.702526	-0.608129	-0.449114	-0.4831	-0.455389	-0.648897	-0.641749	-0.143056	0.0117707	-0.590595	-0.142979	-0.0442483	-0.420177	-0.610195	B
EA_SLE_1777_8	GSE88884_ILL1	-0.050003	0.105131	-0.664944	-0.294518	-0.693948	0.00951152	-0.363558	-0.525331	-0.482882	0.794296	0.536819	-0.510412	-0.290344	-0.0715869	-0.403058	-0.459022	0.0578946	-0.259367	-0.264617	-0.31702	-0.616829	0.231761	-0.48768	-0.22469	-0.247817	-0.42109	B
EA_SLE_1778_6	GSE88884_ILL1	-0.478955	0.63219	-0.709274	0.328541	-0.538639	-0.83085	0.707288	0.224705	0.21701	-0.570254	-0.531489	0.457351	0.149243	0.550483	0.930265	-0.832782	0.403645	0.669183	-0.679538	-0.550994	-0.238585	-0.670292	0.199268	-0.72393	0.0520358	-0.460487	F
EA_SLE_1779_9	GSE88884_ILL1	0.198993	-0.455574	0.0298136	-0.397424	0.0523822	0.327923	-0.499839	0.363582	-0.638335	0.25124	0.29138	-0.522866	0.0533647	-0.417602	-0.687778	0.385949	-0.163556	-0.567354	0.480277	0.39573	-0.713792	-0.595001	0.688821	0.294953	-0.261681	-0.400408	A
EA_SLE_1780_14	GSE88884_ILL2	-0.659636	0.65522	0.0848281	0.745677	-0.0650939	-0.601724	-0.0444971	0.381403	0.00331606	-0.60238	-0.768164	0.0144227	0.352753	0.279028	0.420549	-0.634843	0.136851	-0.281802	-0.821239	0.165478	-0.665514	0.781281	0.0850407	-0.192277	0.148278	0.314515	H
EA_SLE_1781_8	GSE88884_ILL2	0.117924	-0.738431	-0.824482	-0.510004	0.250936	0.0883434	0.557835	-0.458869	-0.0424023	0.356435	-0.595863	0.184007	-0.420934	0.467758	0.649385	-0.542717	0.0975655	0.166874	0.701984	-0.312513	0.600907	-0.689267	-0.581111	-0.462094	-0.158594	-0.366811	C
EA_SLE_1782_12	GSE88884_ILL1	-0.521115	-0.832672	-0.744646	0.0461266	0.0581263	-0.719904	-0.131279	-0.797651	-0.30801	-0.578934	-0.664774	-0.342956	-0.402013	-0.385311	-0.0951127	-0.324499	-0.190542	-0.570754	0.176794	-0.417375	-0.822774	-0.670943	-0.350164	-0.703584	-0.378961	-0.561294	B
EA_SLE_1783_10	GSE88884_ILL1	-0.631154	-0.0445128	-0.152783	-0.582378	-0.275262	-0.55239	0.732962	-0.322546	0.292231	-0.244534	-0.116787	0.0700421	-0.532438	0.453914	0.577692	0.297352	0.137943	0.561612	-0.361075	-0.485319	0.169144	-0.493454	-0.675041	-0.666634	-0.0305733	-0.333837	F
EA_SLE_1784_6	GSE88884_ILL1	-0.243722	-0.238216	0.148877	-0.534202	0.343402	0.351021	0.49387	-0.439965	0.512083	-0.0480662	0.065516	0.481076	0.100181	0.581079	0.232308	0.38154	0.0311455	0.0374409	0.409072	0.181366	0.644331	-0.464263	0.220958	0.356694	0.154388	0.36852	C
EA_SLE_1785_18	GSE88884_ILL1	0.674154	0.508349	-0.278815	0.265348	0.463607	0.624167	0.638801	0.539683	0.489047	0.491187	0.603446	0.518151	0.220234	0.505467	0.992479	0.629484	0.327121	0.055772	0.97357	0.591014	0.305549	0.545319	0.612117	0.617996	0.222547	0.68094	G
EA_SLE_1786_6	GSE88884_ILL1	0.295101	-0.80672	0.336936	-0.25797	0.413432	-0.660949	0.3025	-0.714736	0.0769202	0.539734	0.485688	0.502053	-0.104441	-0.235068	0.471565	0.621459	-0.161593	0.102973	0.537418	-0.357686	0.436515	-0.1684	-0.430013	-0.529866	-0.0373973	-0.232837	C
EA_SLE_1787_22	GSE88884_ILL1	-0.525167	0.885212	-0.593447	0.738383	-0.449491	-0.802989	0.457009	0.664153	0.134141	-0.662101	-0.187371	0.0973037	0.599188	0.182347	0.475603	-0.47586	0.283078	0.341026	-0.472475	-0.465569	-0.798249	-0.179042	0.416995	-0.706674	0.154081	-0.528739	H
EA_SLE_1788_10	GSE88884_ILL2	0.403386	0.405152	0.763101	-0.548289	0.47078	0.735404	0.299041	0.582572	0.499608	-0.0691429	0.631556	0.541811	0.346129	0.295279	0.567663	0.70308	-0.00313519	0.42465	0.57768	0.479635	0.186989	0.220121	0.48745	0.744367	0.308186	0.542382	G
EA_SLE_1789_8	GSE88884_ILL1	-0.249152	0.844951	-0.100008	-0.54374	-0.0385689	-0.494558	0.544565	0.739126	0.295832	-0.24768	-0.67906	0.613123	0.160996	0.275716	-0.572908	-0.704344	0.237064	0.71228	-0.540149	-0.581219	0.162093	-0.47061	0.841188	-0.431089	0.30733	-0.497475	H
EA_SLE_1791_9	GSE88884_ILL1	0.425366	0.107649	0.518164	-0.374074	0.426762	0.57117	-0.0943103	0.350446	0.515093	0.359286	0.649164	0.519909	0.437195	0.0384079	-0.511147	0.219679	-0.0948295	-0.000793273	0.136085	0.543185	0.0464799	-0.223298	-0.243122	0.719115	0.112045	0.619802	D
EA_SLE_1792_8	GSE88884_ILL2	0.438059	-0.506295	0.208816	0.079527	0.555732	0.591501	-0.395845	0.633227	-0.166035	0.477188	-0.00387068	-0.0697327	-0.0216784	0.409934	-0.731596	0.697325	-0.0470633	-0.264118	0.838183	0.306637	0.659493	-0.162284	0.228543	0.490498	-0.031646	0.302215	D
EA_SLE_1793_8	GSE88884_ILL1	-0.609504	-0.544232	-0.442074	-0.629226	0.309793	-0.539111	0.362699	-0.787691	-0.113054	-0.0118028	-0.76457	-0.434474	-0.511908	-0.0948123	0.408654	-0.609285	-0.205915	-0.462382	-0.464892	-0.492381	-0.493069	-0.586818	0.523974	-0.543105	-0.175696	-0.589816	B
EA_SLE_1794_15	GSE88884_ILL2	0.0513538	-0.393934	0.725879	0.156673	-0.172362	0.571034	-0.328871	0.139498	-0.219824	-0.324744	0.169929	-0.427509	-0.267893	-0.425819	0.600973	0.444009	-0.365371	-0.409422	-0.700524	0.567703	-0.742866	0.55722	0.647311	0.574991	-0.252659	0.332153	E
EA_SLE_1795_8	GSE88884_ILL1	-0.186711	-0.896285	0.727709	-0.815376	-0.180752	-0.0969147	-0.476317	-0.816974	-0.143794	-0.0514492	-0.93659	-0.70677	-0.432001	-0.468217	-0.586203	0.203775	-0.448727	-0.626213	0.895097	-0.227774	0.647312	-0.360665	0.104455	-0.172991	-0.274529	-0.604613	A
EA_SLE_1796_8	GSE88884_ILL1	-0.413416	0.752146	-0.200875	-0.065951	-0.162008	-0.582015	0.354386	0.823199	0.24072	-0.514787	0.136711	0.618473	0.75884	0.689432	0.877785	-0.509215	0.398798	0.402848	-0.693245	0.0338973	-0.938355	0.252413	0.370328	-0.770397	0.325292	-0.169745	H
EA_SLE_1797_6	GSE88884_ILL1	-0.0166333	-0.829178	-0.459108	-0.542333	-0.55122	-0.0390595	-0.441513	-0.819662	-0.474405	-0.283051	-0.804277	-0.764203	-0.745998	-0.684494	-0.639893	-0.414767	-0.425072	-0.64608	-0.585164	-0.395814	-0.816111	-0.509546	-0.748376	-0.468601	-0.33122	-0.689179	B
EA_SLE_1799_8	GSE88884_ILL2	0.468016	0.614487	0.421484	0.465811	-0.0621967	0.566569	0.522894	0.573921	0.594264	0.277298	0.685967	0.498769	0.35749	0.688414	0.734701	0.723613	0.417981	0.48431	0.127709	0.477318	-0.346685	0.532686	0.814335	0.35647	0.360636	0.69156	G
EA_SLE_1800_18	GSE88884_ILL1	-0.632907	-0.408946	-0.7423	-0.322735	-0.146316	-0.777161	0.198325	-0.657207	-0.503837	-0.687916	-0.728164	-0.312119	-0.487281	-0.260444	0.529419	-0.241566	-0.230551	-0.052832	-0.887204	-0.264587	-0.0322569	-0.589482	0.298051	-0.69757	-0.290041	-0.497388	B
EA_SLE_1802_6	GSE88884_ILL2	0.212427	-0.468264	-0.205873	-0.597263	0.441527	-0.100916	0.0476543	-0.834461	0.371242	-0.505753	-0.777182	0.21703	-0.284475	0.325379	0.713201	0.391698	0.104766	0.467474	0.4566	0.231563	0.494537	-0.558937	0.622774	-0.125945	-0.00545885	-0.122699	C
EA_SLE_1804_10	GSE88884_ILL1	0.208145	-0.160894	-0.438548	-0.489424	0.1741	-0.115291	0.0137086	-0.701888	-0.572762	0.153976	-0.621752	-0.504322	-0.293618	-0.118715	-0.0420727	0.509451	0.0694636	-0.291172	0.564407	-0.413752	0.929843	-0.415507	-0.22586	-0.248628	-0.0647507	-0.439773	C
EA_SLE_1806_18	GSE88884_ILL1	-0.394376	-0.584419	-0.732396	0.277977	-0.446191	-0.772885	-0.366338	-0.344994	-0.404112	-0.416316	-0.885212	0.0849477	-0.524649	-0.443531	-0.483151	-0.772194	-0.278913	-0.288866	-0.865184	-0.448839	0.494654	-0.348303	-0.0139108	-0.440361	-0.199556	-0.688203	B
EA_SLE_1807_8	GSE88884_ILL2	0.129097	0.0214791	0.693902	-0.693368	0.20848	0.0257781	0.387063	0.0178647	0.466706	-0.229591	0.457153	0.506334	-0.388692	0.132262	-0.605947	0.20059	-0.27493	-0.13184	-0.609881	-0.346686	0.0961116	-0.231214	-0.731642	0.141096	0.130818	-0.00151867	C
EA_SLE_1808_8	GSE88884_ILL1	-0.392324	0.874617	0.712386	-0.58449	0.44655	-0.300477	0.434952	0.796104	0.528932	-0.411385	0.11625	0.633319	0.684781	0.801054	0.49508	0.792098	0.432639	0.761494	0.358235	-0.307861	-0.143237	0.226156	-0.129369	-0.424021	0.429977	0.087749	H
EA_SLE_1809_6	GSE88884_ILL2	0.673604	-0.651175	0.595042	-0.498125	0.506863	0.856137	-0.409736	-0.574086	0.326473	0.824899	0.628256	-0.217351	-0.616339	-0.0363946	-0.578037	0.786442	-0.186272	-0.108171	0.89539	0.543548	0.313779	0.324597	-0.396433	0.777424	0.0158292	0.562206	D
EA_SLE_1810_11	GSE88884_ILL2	-0.0206393	-0.896285	0.00423083	-0.715577	0.377772	-0.459849	-0.357792	-0.863802	-0.393035	0.0324894	-0.807684	-0.573412	-0.743005	-0.319281	0.0957791	-0.276175	-0.290294	-0.656979	-0.249756	0.0183552	0.790256	-0.574557	-0.634637	0.116563	-0.394019	-0.562277	B
EA_SLE_1812_9	GSE88884_ILL2	0.297427	-0.496357	0.427511	0.0441131	0.397083	0.399194	-0.326765	0.292181	-0.0509864	-0.194742	0.677849	0.288015	0.362318	0.656324	-0.496762	0.762512	0.228235	-0.117167	0.482482	0.576909	0.669913	0.389688	-0.313581	0.264741	-0.0404205	0.61817	D
EA_SLE_1813_16	GSE88884_ILL1	0.354365	0.137028	-0.683901	0.0370123	-0.156775	0.328705	-0.281874	0.0755478	0.0957678	0.296991	0.238123	-0.183778	0.773179	0.000444261	0.835793	0.0753224	0.140532	-0.0060933	0.916458	0.523374	-0.388106	-0.547119	0.533189	0.500692	0.0658626	0.422886	E
EA_SLE_1814_8	GSE88884_ILL1	-0.312587	-0.415452	0.415634	-0.470085	0.00866674	0.221637	-0.579876	0.303714	-0.0682268	0.480588	-0.187662	-0.384368	0.287915	-0.206495	-0.770287	0.084723	-0.0595955	-0.0585177	-0.700143	0.569136	-0.327262	0.545317	-0.17391	0.412558	-0.201586	-0.00219958	E
EA_SLE_1815_12	GSE88884_ILL2	-0.331683	0.199139	-0.465937	0.550772	-0.228751	-0.502131	0.476357	0.516204	0.344177	-0.0167772	0.781768	0.488749	0.258376	0.234787	0.291699	-0.446936	0.292677	0.568852	-0.404988	-0.484943	0.16007	0.621419	-0.587704	-0.685406	0.0469296	-0.156633	H
EA_SLE_1817_8	GSE88884_ILL1	-0.102084	0.386243	-0.461503	0.222368	0.223523	-0.273201	0.716957	0.709765	0.372125	-0.0250016	0.468684	0.542507	0.107511	0.793392	0.816987	-0.596857	0.42367	0.526612	-0.308221	-0.261872	-0.593452	-0.538166	0.681832	-0.0375392	0.169301	0.240614	H
EA_SLE_1820_10	GSE88884_ILL2	0.765296	-0.309476	0.364655	-0.536662	0.688762	0.510637	-0.604583	-0.323017	0.18673	0.779732	0.567425	0.292797	0.0873349	-0.156554	-0.819291	0.643709	-0.179983	-0.776383	0.708046	-0.146902	-0.0857691	0.26222	-0.532639	0.523293	-0.0718189	0.0612757	D
EA_SLE_1821_10	GSE88884_ILL1	0.188052	-0.583153	0.564813	-0.111048	-0.352653	0.328662	-0.665121	-0.340459	-0.413612	0.135446	0.138353	-0.491487	0.0259032	-0.243658	-0.71376	-0.144181	-0.2548	-0.319052	-0.368346	-0.111774	0.0180699	0.223178	-0.757059	0.0495064	-0.164826	-0.281078	A
EA_SLE_1822_8	GSE88884_ILL2	-0.123856	0.570132	-0.41314	-0.343664	-0.00421812	-0.248874	0.618459	0.737513	0.531751	0.0316815	0.602403	0.428188	-0.0612711	0.420957	0.5016	-0.91028	0.253146	0.40342	-0.582323	-0.657415	-0.253317	-0.219995	-0.572023	-0.516249	0.235419	-0.435758	H
EA_SLE_1823_8	GSE88884_ILL1	0.547676	0.510072	0.266618	-0.296487	-0.0812449	0.615074	-0.535863	0.694171	-0.137753	0.698409	0.228581	-0.181108	0.691099	-0.0177006	-0.545317	0.593541	0.0202598	-0.0106971	0.658768	0.549801	-0.349662	0.558936	0.1664	0.639646	0.107216	0.572484	D
EA_SLE_1825_10	GSE88884_ILL2	0.424246	0.141023	-0.108859	-0.181407	0.1248	0.809705	-0.622957	-0.607498	-0.231771	0.589729	-0.572705	-0.590276	-0.174573	-0.281871	-0.389078	-0.373334	-0.358247	-0.52679	0.918108	0.509078	0.275875	-0.469207	-0.503435	0.759895	-0.0852903	0.418321	A
EA_SLE_1826_10	GSE88884_ILL2	-0.482429	-0.441545	-0.540127	0.335265	-0.78953	-0.674203	-0.284208	-0.448538	-0.594329	0.256466	-0.413497	-0.504789	-0.121937	-0.617064	-0.0664234	-0.734748	-0.160973	-0.309541	-0.614716	-0.436899	-0.485072	-0.288603	-0.535276	-0.593332	-0.0978738	-0.68057	B
EA_SLE_1827_10	GSE88884_ILL1	0.0821957	0.396745	0.349545	0.641997	0.346543	0.19324	-0.69852	0.517074	-0.185543	0.274979	0.74517	0.416597	0.542973	0.398547	0.381688	0.613999	0.316236	-0.313708	-0.0614188	0.559241	-0.634182	0.774937	0.0993308	0.210688	0.038804	0.733112	G
EA_SLE_1828_14	GSE88884_ILL2	-0.174451	0.956978	-0.267895	-0.277907	-0.39807	-0.439134	-0.189727	-0.435137	0.485086	0.791351	-0.414988	-0.0797301	0.725848	-0.0889512	0.316757	-0.443602	0.211662	0.509463	0.620209	-0.564313	0.403654	-0.404348	-0.282828	-0.425701	0.474795	-0.498588	F
EA_SLE_1829_12	GSE88884_ILL1	0.0592565	-0.869239	0.566259	-0.639136	0.665797	0.577707	-0.325956	-0.627738	0.44295	0.629777	0.0248422	0.126774	-0.310873	0.335765	0.2176	0.625557	-0.189524	-0.181109	0.512581	0.5426	0.488086	-0.28284	0.0732837	0.653295	-0.0579153	0.565185	A
EA_SLE_1830_13	GSE88884_ILL2	0.429819	0.587434	-0.476594	0.75317	0.517906	-0.482897	0.694047	0.741306	0.534411	-0.0832435	0.808623	0.71342	0.51582	0.691386	0.427902	0.245832	0.446961	0.363492	-0.650284	0.535935	-0.0880886	0.558647	0.600309	-0.136798	0.382542	0.772229	G
EA_SLE_1832_17	GSE88884_ILL2	0.663756	-0.775161	0.00909633	-0.433091	-0.393548	0.575474	-0.520374	-0.812624	-0.368834	0.374483	-0.813858	-0.190984	-0.547861	-0.58317	-0.659612	0.545565	-0.464289	-0.650553	0.0790367	0.342388	-0.411535	-0.703056	-0.4508	0.600078	-0.294159	-0.112887	A
EA_SLE_1833_10	GSE88884_ILL1	-0.446513	-0.40456	-0.293994	-0.409529	-0.522415	-0.59261	-0.193149	-0.401261	-0.528946	0.117387	-0.603382	-0.56387	-0.0682478	-0.592283	-0.500676	-0.459237	-0.18657	-0.412048	0.0630136	-0.509165	0.321238	-0.425679	-0.405363	-0.537009	-0.288297	-0.736809	B
EA_SLE_1834_16	GSE88884_ILL2	-0.542325	0.619785	-0.582253	0.749358	-0.604398	-0.711228	0.469992	0.60001	-0.126236	-0.0805284	-0.672647	-0.207471	0.04847	-0.42249	0.795081	-0.852963	0.196369	0.455068	-0.308013	-0.571422	-0.551223	0.464996	-0.294264	-0.390055	0.10275	-0.394242	F
EA_SLE_1835_10	GSE88884_ILL1	0.0134543	0.722722	-0.297617	-0.423004	0.106938	-0.495662	0.359821	0.698369	0.104595	0.347165	0.0172277	0.386547	0.567776	0.56634	-0.666258	-0.289188	0.169607	0.246337	-0.312894	-0.360099	0.161309	-0.35976	0.0140793	-0.346879	0.16756	-0.0612419	H
multiple_SLE_0005_18	GSE88884_ILL2	0.0968185	0.207142	-0.703324	0.574661	-0.589252	-0.485812	-0.138043	-0.153063	-0.499047	-0.579545	-0.399704	-0.476591	-0.0492495	-0.481623	0.621	-0.402756	0.099814	-0.23813	-0.5237	-0.219077	-0.357467	0.276248	-0.461283	-0.606317	-0.334375	-0.494223	F
multiple_SLE_0201_12	GSE88884_ILL2	0.467064	-0.540468	0.239472	-0.320414	0.191772	0.5749	-0.344611	-0.773258	-0.348294	0.214064	-0.862337	-0.627898	0.049883	-0.3178	-0.780607	0.495782	-0.193561	-0.628843	0.763288	-0.0556678	-0.0892486	0.525067	-0.753176	0.351795	-0.284062	0.234953	A
multiple_SLE_0348_8	GSE88884_ILL2	-0.119719	-0.750119	-0.543898	-0.557207	0.0268713	-0.489729	-0.311215	-0.851923	-0.505792	0.146868	-0.935658	-0.612543	-0.42603	-0.58766	-0.564682	-0.490227	-0.336512	-0.573584	0.0581591	-0.491229	0.464883	-0.323036	-0.691544	-0.541741	-0.34181	-0.579793	B
multiple_SLE_0468_12	GSE88884_ILL2	-0.145958	0.373457	0.490734	-0.348697	0.63769	0.196779	0.132557	0.634553	0.313584	-0.220889	0.775723	0.42532	0.625929	0.517194	-0.195619	0.83091	0.232629	-0.149585	0.682088	0.497787	0.721698	0.0109693	0.820711	0.401091	0.206099	0.456767	G
multiple_SLE_0509_20	GSE88884_ILL1	-0.682421	0.754212	-0.409867	-0.0640713	-0.213399	-0.867173	0.715388	0.414521	0.440604	-0.586411	-0.113043	0.415523	0.344608	0.490668	0.823929	-0.160794	0.382217	0.469179	-0.479638	-0.606228	-0.699832	-0.418417	0.167013	-0.793958	0.100487	-0.545016	H
multiple_SLE_0588_10	GSE88884_ILL2	0.44093	0.261078	0.785068	-0.0147922	-0.120798	0.0364669	-0.0204194	0.837783	0.380503	-0.179236	0.97373	0.641242	0.107027	0.538184	-0.270362	0.778349	0.157432	0.108446	0.186799	0.0386186	-0.59079	0.209911	0.766466	0.150841	0.324943	0.0146852	G
multiple_SLE_0627_10	GSE88884_ILL2	-0.409564	0.86551	0.315108	0.61887	-0.000724953	-0.403445	0.591565	0.884842	0.368385	0.399815	0.999016	0.69097	0.68004	0.346387	0.700952	0.152015	0.352718	0.415437	-0.199391	0.228728	0.608192	0.619252	0.657365	-0.222005	0.303373	0.381571	H
multiple_SLE_0664_12	GSE88884_ILL2	0.22699	-0.540042	0.502712	-0.519487	0.627503	0.25311	0.0820136	-0.647851	0.429194	0.108596	0.000517814	0.289842	-0.632127	0.266751	-0.758985	0.746834	-0.14824	-0.240532	0.550232	0.330665	0.851074	-0.378084	0.646814	0.470022	0.0743337	0.247792	C
multiple_SLE_0733_8	GSE88884_ILL2	0.337672	0.860021	-0.056337	-0.0611779	-0.121526	-0.00932001	0.228939	0.589334	0.146047	-0.071586	-0.736096	0.272735	-0.0614247	0.43979	-0.668443	0.50896	0.185179	0.275431	0.765607	-0.304318	-0.32541	0.480694	0.762382	-0.539102	0.0744877	-0.228811	H
multiple_SLE_0778_9	GSE88884_ILL1	-0.713535	0.333077	-0.757407	0.891951	-0.545876	-0.870669	0.0040856	0.435778	-0.351094	0.175102	0.497769	-0.371424	0.246884	-0.591017	0.581157	-0.827763	0.192351	0.504205	-0.89539	0.434534	0.514104	0.720434	-0.0102678	-0.664292	-0.0992469	0.483945	H
multiple_SLE_0782_6	GSE88884_ILL2	0.0406239	-0.580346	0.618727	0.531045	-0.523328	0.754316	-0.485407	0.256377	-0.38182	0.387823	0.386203	-0.52677	0.256929	-0.605348	0.398778	0.710591	-0.408813	-0.360646	0.115731	0.529859	-0.415307	0.663722	0.239527	0.715652	-0.0854912	0.347076	E
multiple_SLE_0856_8	GSE88884_ILL2	-0.382147	-0.142296	0.409792	-0.218154	-0.435798	-0.369116	0.698301	-0.68618	0.393481	0.133076	0.704849	0.350021	0.0961109	0.448464	0.734529	0.563958	0.0354835	0.47582	-0.90612	0.353359	-0.481107	0.368704	0.729839	0.00338138	0.154655	0.516209	H
multiple_SLE_0859_18	GSE88884_ILL2	-0.3743	-0.797851	-0.403168	-0.00331316	-0.47099	-0.519132	-0.118759	-0.793358	-0.536578	-0.686834	-0.87157	-0.569132	-0.36176	-0.775339	0.674802	-0.320924	-0.349653	-0.618253	-0.0897294	-0.447379	-0.262873	-0.551426	-0.506302	-0.545377	-0.375808	-0.686089	B
multiple_SLE_0865_8	GSE88884_ILL2	-0.637057	-0.821473	-0.639202	0.179253	-0.380177	-0.435575	-0.189845	-0.699711	-0.39717	-0.220933	-0.846156	-0.574521	-0.542894	-0.487119	-0.489935	-0.698099	-0.226708	-0.37935	0.0127233	-0.641456	-0.0768907	-0.187207	-0.556865	-0.746592	-0.406265	-0.689411	B
multiple_SLE_0885_10	GSE88884_ILL1	-0.658408	-0.398585	-0.576561	0.0868274	-0.437323	-0.729627	-0.0990068	-0.562022	-0.457121	-0.517249	-0.711952	-0.451762	-0.501674	-0.329184	0.471152	-0.708628	-0.0614555	-0.185729	-0.578323	-0.567726	-0.366033	-0.536212	-0.507173	-0.757555	-0.264287	-0.668687	B
multiple_SLE_0903_14	GSE88884_ILL2	0.462312	-0.441216	0.649016	-0.476574	0.100315	0.750698	-0.092199	-0.522868	0.237386	0.161844	-0.621657	-0.378944	-0.759735	-0.173798	-0.239307	-0.0489148	-0.358629	-0.461677	0.757193	0.0871191	-0.856123	0.47919	0.620485	0.698889	-0.131054	0.184407	A
multiple_SLE_0916_8	GSE88884_ILL2	0.350477	-0.174882	0.652391	-0.481174	0.697448	0.677338	-0.417092	0.175355	0.168794	0.752798	0.324058	-0.143585	0.507697	-0.0107257	-0.432619	0.764007	-0.230514	-0.225349	0.688099	0.568182	0.696291	0.114687	0.557714	0.745759	0.0590146	0.500501	D
multiple_SLE_0937_8	GSE88884_ILL2	0.112789	-0.936007	-0.388881	-0.446689	-0.188651	-0.4004	-0.331264	-0.833581	-0.641667	0.152545	-0.604591	-0.59643	-0.628778	-0.726972	-0.480888	-0.466507	-0.388081	-0.595224	-0.415554	-0.492294	0.0695136	-0.480839	-0.771188	-0.524628	-0.427755	-0.680635	B
multiple_SLE_0953_13	GSE88884_ILL2	-0.306726	-0.621349	-0.0439099	0.261567	-0.0223161	0.575058	0.0678976	0.532537	-0.132991	0.417655	0.636791	0.515813	0.593863	0.188985	0.154362	-0.0578433	0.337697	0.411892	-0.286716	-0.313712	0.0772478	-0.0495301	-0.290682	-0.28588	0.166572	0.355603	E
multiple_SLE_0964_10	GSE88884_ILL2	0.644672	0.606364	0.772542	0.630812	-0.224638	0.59355	0.467157	0.768549	0.518109	0.0953105	0.641423	0.542503	0.0900323	-0.0997062	-0.0160901	0.109351	0.112259	0.310479	-0.802156	-0.222411	-0.83638	0.737323	-0.578114	-0.151077	0.0747498	0.435723	G
multiple_SLE_0967_6	GSE88884_ILL2	-0.228105	-0.55357	-0.384549	-0.263941	-0.448321	-0.662031	-0.513888	-0.569028	-0.676487	-0.153246	-0.697897	-0.604157	-0.408751	-0.618409	-0.262234	-0.495337	-0.261443	-0.271938	-0.326713	-0.468868	-0.0362004	-0.361311	-0.518261	-0.579191	-0.370442	-0.724752	B
multiple_SLE_0995_12	GSE88884_ILL2	-0.478722	0.687029	-0.533035	-0.0768146	-0.265716	-0.54332	0.272702	0.388945	-0.327758	-0.488551	-0.538501	-0.302553	-0.46274	-0.220316	0.63262	-0.854997	0.154329	0.47968	0.511975	-0.590037	-0.664808	-0.149607	0.113597	-0.568875	-0.0977726	-0.615766	F
multiple_SLE_1008_14	GSE88884_ILL2	-0.447533	-0.52508	-0.103718	-0.310522	-0.500839	-0.522841	-0.0555684	-0.580951	-0.624014	-0.341431	-0.948793	-0.546048	-0.494656	-0.358082	-0.52828	-0.537422	-0.224549	-0.102943	-0.624552	-0.554287	-0.0399124	-0.520038	-0.763795	-0.660855	-0.374451	-0.735901	B
multiple_SLE_1041_8	GSE88884_ILL2	0.156551	-0.46202	0.38874	0.446408	0.110155	0.530355	-0.574657	-0.284202	-0.570296	0.178114	-0.55116	-0.581041	0.443056	-0.33409	-0.567721	0.553193	-0.0579456	-0.156282	-0.201403	-0.266649	-0.323135	0.453371	-0.503656	-0.0718004	-0.115281	-0.286278	A
multiple_SLE_1049_14	GSE88884_ILL2	0.548884	-0.831847	0.761538	-0.348354	-0.0390265	0.22183	-0.387213	-0.125934	-0.316256	-0.309649	0.91383	0.392212	0.0680139	0.0697906	-0.106093	0.922993	-0.0218717	0.467453	-0.0554281	0.410272	0.259045	0.395074	-0.425217	-0.198953	-0.0899345	0.166831	D
multiple_SLE_1107_8	GSE88884_ILL1	0.164036	0.48582	0.477962	-0.194516	0.497048	0.159664	0.497547	0.21929	0.528667	0.706496	0.179808	0.516614	0.0770277	0.479562	0.286716	0.172905	0.0084575	0.242733	0.050798	0.256645	0.0289512	0.443858	0.369835	0.60044	0.157337	0.519107	G
multiple_SLE_1113_6	GSE88884_ILL2	0.481967	-0.220166	0.557911	0.314306	-0.296865	0.546259	-0.446693	0.854175	0.205547	0.249239	0.54065	0.0831684	0.385572	0.453101	-0.568561	0.228845	0.132838	-0.0824659	0.807445	-0.181068	-0.446296	0.748432	0.466017	0.166649	0.0953943	0.357582	D
multiple_SLE_1228_8	GSE88884_ILL2	-0.444838	0.800596	0.447647	-0.479467	0.255451	-0.205254	-0.0553374	0.704089	0.0635566	-0.207356	-0.675451	0.304483	0.222003	0.676435	-0.695527	0.308715	0.189362	0.291861	-0.139639	-0.581115	-0.505156	0.231385	0.504691	-0.62988	0.133389	-0.539211	H
multiple_SLE_1270_10	GSE88884_ILL2	-0.616261	0.042034	-0.519536	-0.375754	0.236902	-0.497624	0.578814	-0.681452	0.269564	-0.396821	-0.647847	0.414793	-0.144978	-0.265013	0.11444	-0.70683	-0.0896177	0.0819148	-0.226703	-0.594987	0.375111	-0.615536	-0.373457	-0.568689	-0.0415369	-0.425101	F
multiple_SLE_1335_12	GSE88884_ILL2	-0.55829	0.961594	-0.0656504	-0.484694	-0.017258	-0.46966	0.439586	0.739736	-0.0530757	0.253516	0.761001	0.401728	0.649789	0.473631	0.247756	-0.547136	0.419123	0.624155	-0.594894	-0.494449	-0.487452	-0.311584	0.142039	-0.658248	0.258769	-0.589285	H
multiple_SLE_1521_6	GSE88884_ILL1	0.527182	-0.183681	0.369789	-0.623	0.640763	0.620599	-0.0304621	-0.638699	0.40193	0.654382	0.291158	0.436735	-0.00646468	0.486256	0.000974095	0.792969	0.143579	0.406557	0.912587	0.344418	0.327513	0.00106809	-0.603381	0.514794	0.0873207	0.605471	D
multiple_SLE_1532_8	GSE88884_ILL2	-0.479465	0.606532	-0.585096	-0.0503733	0.0216288	-0.569684	0.71245	0.40682	0.31152	-0.735973	0.623878	0.526518	-0.0921609	0.396318	-0.510907	-0.648096	0.315702	0.536322	-0.769934	-0.438426	-0.775006	0.158725	0.652348	-0.60921	-0.087358	-0.493432	H
multiple_SLE_1628_10	GSE88884_ILL1	0.73623	-0.295885	0.556263	0.661387	-0.193192	0.738358	-0.600974	0.384445	-0.246858	-0.0440565	0.180714	-0.30026	0.441657	0.14707	-0.454563	0.711502	0.064732	-0.248201	0.4845	0.559197	-0.514515	0.801727	-0.206416	0.028566	-0.170677	0.504344	D
multiple_SLE_1674_8	GSE88884_ILL2	-0.345709	0.828326	0.660202	-0.442911	0.577591	-0.097586	0.486134	0.663242	0.394536	-0.533061	-0.385969	0.528099	0.242558	0.737552	0.730486	0.187488	0.225257	0.244292	-0.659739	-0.108614	0.629056	0.0478767	0.489647	-0.0591811	0.337747	-0.243088	H
multiple_SLE_1716_10	GSE88884_ILL1	-0.527779	-0.55513	-0.0990586	-0.401665	0.0383805	-0.419907	-0.57842	-0.140185	-0.515823	0.349012	-0.499927	-0.481313	-0.262177	-0.436253	-0.685409	0.264891	-0.219297	-0.488751	-0.747241	-0.424366	-0.183059	0.400222	-0.458321	-0.504843	-0.180344	-0.549321	B
multiple_SLE_1731_7	GSE88884_ILL2	-0.0895974	0.56798	0.384474	0.16139	0.274619	-0.120369	0.0379958	0.868859	0.411474	0.702926	0.956851	0.674136	0.710066	0.525175	0.606284	0.913568	0.424972	0.529099	0.908593	0.415992	0.593946	0.195191	0.651266	-0.250081	0.225741	0.533931	G
multiple_SLE_1798_10	GSE88884_ILL2	0.301339	0.109299	0.661535	0.561469	-0.51038	0.562388	0.114176	0.204605	0.354435	0.109976	0.312954	-0.0704265	-0.0371166	0.0642508	0.495997	0.380123	-0.168136	0.0242107	-0.416093	0.253361	-0.853363	0.27576	0.154365	0.713306	0.196046	0.267298	E
multiple_SLE_1816_10	GSE88884_ILL2	0.0756485	-0.791332	-0.0954607	-0.5479	-0.0148798	0.605009	0.000994749	-0.723625	0.163643	0.00435016	0.0561278	-0.113388	-0.492695	-0.297185	0.465864	0.0618236	-0.155705	-0.494293	0.536628	-0.412729	-0.314846	-0.321176	-0.267159	-0.183767	-0.19193	-0.219068	A
NaAmer_SLE_0008_6	GSE88884_ILL2	0.252197	0.492901	0.262508	-0.725887	0.501689	0.654373	0.407664	-0.352286	0.582254	0.0260052	0.678456	0.62327	0.351306	-0.219278	0.427797	-0.203333	0.118876	0.518645	0.877702	0.106794	0.614966	-0.524589	0.351757	0.637964	0.275165	0.387832	G
NaAmer_SLE_0012_14	GSE88884_ILL2	0.0662556	0.549042	0.255806	0.304682	-0.354361	0.547614	0.401481	0.874595	0.246207	0.596951	0.717948	0.360227	0.41223	0.434093	0.213838	-0.677996	0.280685	0.439928	0.863312	-0.446798	0.0836976	0.723936	-0.466009	-0.51722	0.00610163	0.235843	G
NaAmer_SLE_0025_10	GSE88884_ILL1	-0.589562	0.719089	-0.339111	0.820008	-0.103549	-0.571234	0.525286	0.712175	0.250606	-0.359505	0.580207	0.356167	-0.0478221	0.393443	0.117106	-0.714648	0.228268	0.621137	-0.334684	-0.499939	-0.502173	0.771368	0.220735	-0.705663	0.201712	0.385275	H
NaAmer_SLE_0052_10	GSE88884_ILL2	-0.500426	-0.382869	-0.722348	0.169911	-0.57133	-0.500714	-0.00917096	0.116293	-0.349866	-0.0289659	-0.45625	-0.408965	-0.249666	-0.410943	-0.411079	-0.652735	0.0152451	-0.027479	-0.0916014	-0.625097	-0.531383	-0.453239	-0.479606	-0.688534	-0.303028	-0.571152	B
NaAmer_SLE_0054_6	GSE88884_ILL2	0.00304934	-0.567177	0.454066	-0.608802	-0.645364	0.267648	-0.283457	-0.324976	-0.479839	0.119147	0.179035	-0.461868	0.00329055	-0.5835	-0.279173	0.59982	-0.332217	-0.308047	0.499104	0.148852	-0.0488992	-0.108458	-0.368651	0.449739	-0.242279	-0.532321	A
NaAmer_SLE_0059_10	GSE88884_ILL1	-0.476678	0.830134	-0.645789	-0.106201	-0.315494	-0.666504	0.627397	0.548412	0.225628	0.0310933	0.26193	0.649054	0.625624	0.554756	0.767978	-0.872184	0.274211	0.489784	-0.269904	-0.520897	-0.590755	-0.724422	0.0176839	-0.709244	0.117661	-0.583871	H
NaAmer_SLE_0060_7	GSE88884_ILL1	0.593828	0.334814	0.789448	-0.241375	0.634711	0.621424	0.319766	0.709242	0.449743	-0.154388	0.694882	0.509934	0.51547	0.565436	-0.49178	0.789391	0.243958	0.511962	0.574071	0.354415	0.527174	0.449215	0.754498	0.537437	0.287929	0.552359	G
NaAmer_SLE_0075_20	GSE88884_ILL1	-0.578777	0.0375692	-0.724864	0.22438	-0.625953	-0.706068	0.134977	-0.572614	-0.442748	-0.3069	-0.808021	-0.442008	-0.523628	-0.50905	0.755759	-0.819463	-0.0886322	-0.246424	-0.5801	-0.559333	-0.342743	-0.62915	-0.140209	-0.711145	-0.126556	-0.633214	F
NaAmer_SLE_0079_14	GSE88884_ILL2	-0.595737	0.754361	-0.504459	0.605149	-0.38114	-0.772687	0.0670257	0.745294	-0.15369	-0.15009	0.198596	0.395703	0.646616	0.288507	0.727936	-0.282789	0.402098	0.187308	-0.832662	-0.303866	0.538714	0.11468	0.710547	-0.632552	0.154984	-0.538611	H
NaAmer_SLE_0088_18	GSE88884_ILL2	-0.147148	0.666106	-0.618864	0.686991	-0.289267	-0.251146	0.285142	0.59145	-0.0129951	-0.652566	-0.695407	-0.126739	0.152516	-0.3863	0.932467	-0.916151	0.0175833	0.0743437	0.382379	-0.286351	-0.0397855	0.224941	-0.214286	-0.585998	0.00531174	-0.38784	F
NaAmer_SLE_0105_8	GSE88884_ILL1	-0.137494	0.772677	0.163432	0.421052	-0.212703	0.13874	0.75231	0.886881	0.25802	0.10351	0.673499	0.64678	0.653394	0.595556	-0.4191	0.0184074	0.51927	0.521074	-0.751941	-0.234917	0.156595	0.767613	0.679151	-0.280191	0.211922	0.234268	H
NaAmer_SLE_0111_8	GSE88884_ILL2	0.642784	0.529652	0.527617	0.135052	0.464585	0.766833	0.187922	0.642998	0.499138	0.578895	0.984327	0.681322	0.697023	0.453878	0.395651	0.679692	0.193338	0.349531	0.764794	0.560776	-0.228294	-0.198324	-0.0312788	0.696447	0.273882	0.489158	G
NaAmer_SLE_0124_12	GSE88884_ILL1	-0.427896	0.526601	-0.717359	0.774291	-0.161972	-0.33506	0.559277	0.492449	0.412972	-0.247779	0.111774	0.198998	0.310284	-0.0446016	0.994795	-0.867625	0.204006	0.449011	-0.675382	-0.432326	-0.927059	0.16841	-0.265284	-0.542006	0.0670039	0.192032	H
NaAmer_SLE_0133_14	GSE88884_ILL1	-0.610819	0.900155	-0.239145	0.271754	0.495954	-0.799903	0.73998	0.867098	0.630806	-0.309007	0.661601	0.67193	0.770557	0.705344	0.885465	-0.516573	0.52883	0.766161	-0.627416	-0.307171	-0.425838	0.307522	0.475116	-0.60641	0.439161	0.0122097	H
[truncated: 1,765 more rows]

## Sheet: Table S4
Table S4. Binary classifier performance metrics for eight lupus endotypes
	Precision
	LR	RF	SVM	DTREE	ADB	NB	LDA	KNN	GB
[truncated: 34 more rows]

## Sheet: Table S5
Table S5. Contingency tables for severe flare calculation in placebo patients from GSE88884 ILL1 & ILL2
[truncated: 12 more rows]

[truncated: 2 more sheets: Table S6, Table S7]
